# Supplementary material for: Experimental data of deformation and cracking behaviour of concrete ties reinforced with multiple bars
Source: Data Brief. 2017 May 25;13:223–9. doi: 10.1016/j.dib.2017.05.038 (PMC5459567; doi:10.1016/j.dib.2017.05.038)
Supplement: Supplementary file 2 — Supplementary material [file mmc2.xlsx]

## Sheet: Appendix A
Database of average strains of reinforcement and concrete surface of concrete ties reinforced with multiple bars. The presented parameters are refered with the axial tensile load (P, kN), and average strains of the reinforcement (εs) and the concrete surface (εc).
P1-4×10			P2-4×10			P3-4×10			P4-4×10			P5-4×10			P6-4×10			P7C-4×10			P8C-4×10			P1-16×5			P2-16×5			P3-16×5			P4-16×5			P1-4×12			P2-4×12			P1-16×6			P2-16×6			P1-4×14
P, kN	εc	εs	P, kN	εc	εs	P, kN	εc	εs	P, kN	εc	εs	P, kN	εc	εs	P, kN	εc	εs	P, kN	εc	εs	P, kN	εc	εs	P, kN	εc	εs	P, kN	εc	εs	P, kN	εc	εs	P, kN	εc	εs	P, kN	εc	εs	P, kN	εc	εs	P, kN	εc	εs	P, kN	εc	εs	P, kN	εc
0	0	0	0	0	0	0	0	0	0	0	0	0	0	0	0	0	0	0	0	0	0	0	0	0	0	0	0	0	0	0	0	0	0	0	0	0	0	0	0	0	0	0	0	0	0	0	0	0	0
0.02	0	-7.1752e-11	0.2432	0	-8.60682e-10	0.5472	5.14668e-07	-1.39159e-09	0.4864	0	-1.23577e-09	0.06	5.17063e-07	0	0.06	0	0	0.12	0	0	0.12	0	0	0.03	0	-4.26702e-10	0.0608	0	-8.48042e-10	0.608	5.15464e-07	-6.24259e-09	0.912	5.18672e-07	-9.3501e-09	0.66	0	-4.66418e-07	0.06	-1.02777e-06	-4.63822e-07	0.12	-5.33618e-07	4.7259e-07	0.06	0	1.42857e-06	0.608	0
0.02	0	-7.1752e-11	0.304	0	-1.07585e-09	0.4864	5.14668e-07	-1.23697e-09	0.5472	0	-1.39024e-09	0.18	5.17063e-07	0	0.3	5.2356e-07	0	0.36	0	0	0.36	0	0	0.05	0	-7.1117e-10	0.1824	0	-2.54413e-09	0.5472	-1.03093e-06	-4.97019e-07	1.0336	5.18672e-07	-1.05968e-08	0.54	0	-4.66418e-07	0.06	-5.15996e-07	-4.63822e-07	0.18	-5.33618e-07	0	0.24	0	1.90476e-06	0.7904	-5.21376e-07
0.13	0	-4.66388e-10	0.304	0	-1.07585e-09	0.4864	5.14668e-07	-1.23697e-09	0.5472	5.14403e-07	-1.39024e-09	0.18	5.17063e-07	0	0.54	1.04822e-06	0	0.6	0	0	0.54	0	0	0.09	0	-1.28011e-09	0.304	0	-4.24021e-09	0.5472	-1.03093e-06	-9.88419e-07	1.0336	5.18672e-07	-1.05968e-08	0.54	-5.18135e-07	0	0.06	-5.27064e-09	-4.63822e-07	0.3	0	4.7259e-07	0.42	5.20291e-07	1.90476e-06	1.0336	-5.21376e-07
0.13	0	-4.66388e-10	1.0336	0	-3.6579e-09	0.4864	0	-1.23697e-09	0.5472	5.14403e-07	-1.39024e-09	0.48	5.17063e-07	0	0.84	5.2356e-07	0	0.84	0	0	0.54	0	0	0.09	0	-1.28011e-09	0.5472	0	-7.63238e-09	0.4864	-1.03093e-06	-9.87795e-07	1.0336	5.18672e-07	-1.05968e-08	0.72	0	-4.66418e-07	0.06	-5.15996e-07	-4.63822e-07	0.48	-5.33618e-07	4.7259e-07	0.96	1.04495e-06	1.90476e-06	1.3376	-5.21376e-07
0.24	0	-8.61024e-10	1.0336	0	-3.6579e-09	0.4864	0	-1.23697e-09	0.5472	5.14403e-07	-1.39024e-09	0.66	1.02988e-06	0	0.84	5.2356e-07	0	1.14	0	0	0.78	0	0	0.12	0	-1.70681e-09	0.8512	0	-1.18726e-08	0.4256	-5.15464e-07	-9.87171e-07	1.0336	1.03734e-06	-1.05968e-08	0.78	-5.18135e-07	-9.34583e-07	0.12	-5.15996e-07	-4.63822e-07	0.54	0	4.7259e-07	1.2	1.56961e-06	1.90476e-06	1.4592	-5.21376e-07
0.34	0	-1.21978e-09	1.216	0	-4.30341e-09	0.5472	0	-1.39159e-09	0.5472	5.14403e-07	-1.39024e-09	0.9	1.02988e-06	0	1.2	1.04822e-06	0	1.14	0	0	1.02	0	0	0.15	0	-6.82869e-07	0.8512	0	-1.18726e-08	0.4256	-5.15464e-07	-9.87171e-07	1.0336	1.03734e-06	4.8008e-07	0.84	-5.18135e-07	-9.35461e-07	0.18	-5.15996e-07	-9.27644e-07	0.78	5.19043e-07	4.7259e-07	1.44	2.09759e-06	1.90476e-06	1.7632	0
0.34	0	-1.21978e-09	1.216	0	-4.30341e-09	0.5472	0	-1.39159e-09	0.5472	5.14403e-07	4.84991e-07	1.08	1.02988e-06	0	1.44	1.04822e-06	0	1.38	0	0	1.26	0	0	0.17	0	-6.83153e-07	2.128	7.0922e-07	-2.96815e-08	0.4256	-5.15464e-07	-9.87171e-07	1.0336	1.03734e-06	4.8008e-07	0.72	0	0	0.24	5.10725e-07	-4.63822e-07	0.84	1.05266e-06	9.44288e-07	1.68	2.09759e-06	2.38095e-06	2.0064	-5.21376e-07
0.44	0	-1.57854e-09	1.3376	0	-4.73375e-09	0.5472	0	-1.39159e-09	0.5472	1.02881e-06	-1.39024e-09	1.32	1.54695e-06	0	1.68	1.56635e-06	4.75285e-07	1.68	0	0	1.44	0	0	0.2	0	-6.8358e-07	1.216	7.0922e-07	-1.69608e-08	0.3648	-5.15464e-07	-9.86547e-07	1.0336	5.18672e-07	-1.05968e-08	0.78	-5.18135e-07	-4.66418e-07	0.3	-5.15996e-07	-4.63822e-07	1.02	1.05266e-06	9.44288e-07	2.04	2.62225e-06	2.85714e-06	2.1888	-5.21376e-07
0.44	0	-1.57854e-09	1.3376	0	-4.73375e-09	0.608	0	-1.54621e-09	0.5472	5.14403e-07	-1.39024e-09	1.56	1.54695e-06	0	1.92	1.04822e-06	9.5057e-07	1.98	0	0	1.68	5.20291e-07	0	0.24	0	-3.41362e-09	0.912	7.0922e-07	-1.27206e-08	0.3648	0	-9.86547e-07	1.0336	1.03734e-06	-1.05968e-08	0.78	-5.18135e-07	-9.34583e-07	0.3	5.10725e-07	-4.63822e-07	1.14	5.19043e-07	4.71698e-07	2.46	2.62225e-06	2.85714e-06	2.3712	0
0.55	0	-1.97318e-09	1.7024	0	-6.02477e-09	0.7904	0	-2.01007e-09	0.5472	5.14403e-07	-1.39024e-09	1.56	1.54695e-06	0	2.28	1.56635e-06	9.5057e-07	2.22	0	0	1.98	0	0	0.27	0	-6.84576e-07	1.7632	7.0922e-07	-2.45932e-08	0.304	0	-9.85922e-07	1.0336	1.03734e-06	4.8008e-07	0.72	-5.18135e-07	-9.34583e-07	0.36	1.0225e-06	0	1.26	5.19043e-07	4.7259e-07	2.7	3.14254e-06	3.80153e-06	2.5536	0
0.55	0	-1.97318e-09	1.7024	0	-6.02477e-09	1.1552	0	-2.9378e-09	0.5472	5.14403e-07	4.84991e-07	1.74	1.54695e-06	0	2.58	1.56635e-06	1.42586e-06	2.52	5.21376e-07	0	1.98	0	0	0.3	0	-6.85002e-07	2.3712	7.0922e-07	-3.30736e-08	0.304	0	-9.85922e-07	0.9728	5.18672e-07	-9.97344e-09	0.66	-5.18135e-07	-4.66418e-07	0.48	5.065e-07	0	1.38	1.05266e-06	4.7259e-07	2.82	2.62225e-06	2.85714e-06	2.6752	0
0.66	0	-2.36782e-09	2.128	0	-7.53097e-09	1.4592	-5.14668e-07	-4.90566e-07	0.608	1.02881e-06	4.84837e-07	1.98	1.54695e-06	0	2.58	1.56635e-06	1.42586e-06	2.52	5.21376e-07	0	2.22	1.04276e-06	0	0.34	0	-6.85571e-07	2.3712	7.0922e-07	-3.30736e-08	0.304	0	-1.47732e-06	0.9728	5.18672e-07	4.80704e-07	0.66	-5.18135e-07	-9.34583e-07	0.48	5.10725e-07	0	1.44	1.05266e-06	4.7259e-07	2.94	2.62225e-06	2.85714e-06	2.9184	0
0.66	0	-2.36782e-09	2.128	0	-7.53097e-09	1.7024	5.14668e-07	-4.91184e-07	0.6688	1.02881e-06	4.84682e-07	2.22	2.05977e-06	0	2.82	2.09101e-06	1.42586e-06	2.82	5.21376e-07	0	2.52	1.04276e-06	0	0.38	0	-5.4049e-09	2.6144	7.0922e-07	-3.64658e-08	0.304	0	-1.47732e-06	1.0336	1.03734e-06	4.8008e-07	0.72	-5.18135e-07	-4.66418e-07	0.54	5.10725e-07	4.63822e-07	1.56	5.19043e-07	9.44288e-07	2.88	2.09427e-06	2.85714e-06	3.1008	-5.21376e-07
0.78	0	-2.79833e-09	2.6144	0	-9.25233e-09	1.7632	0	-4.48401e-09	0.7296	5.14403e-07	4.84528e-07	2.52	2.57259e-06	0	3.12	2.09101e-06	1.90114e-06	3.12	5.21376e-07	0	2.76	2.60365e-06	0	0.43	0	-6.86851e-07	2.736	7.0922e-07	-3.81619e-08	0.304	0	-1.47732e-06	1.0336	5.18672e-07	-1.05968e-08	0.78	-1.03307e-06	-1.40363e-06	0.6	1.0225e-06	0	1.62	1.05266e-06	4.7259e-07	2.88	2.09427e-06	2.85714e-06	3.344	-5.21376e-07
0.78	0	-2.79833e-09	2.6144	0	-9.25233e-09	2.1888	0	-5.56636e-09	0.7904	1.02881e-06	4.84373e-07	2.76	2.57259e-06	0	3.48	2.09101e-06	1.90114e-06	3.48	5.21376e-07	0	3	2.60365e-06	0	0.47	0	-6.685e-09	2.8576	7.0922e-07	-3.9858e-08	0.3648	0	-9.86547e-07	0.9728	1.03734e-06	-9.97344e-09	0.72	-5.18135e-07	-1.40363e-06	0.66	1.0225e-06	0	1.8	5.19043e-07	9.44288e-07	2.94	2.09427e-06	2.86517e-06	3.5264	0
0.89	0	-3.19296e-09	3.1008	0	6.66533e-07	2.9792	0	-7.57643e-09	0.7904	1.54321e-06	4.84373e-07	2.76	2.57259e-06	0	3.78	2.60915e-06	2.37643e-06	3.78	5.21376e-07	0	3.3	2.60365e-06	0	0.51	0	-6.87989e-07	3.1008	7.0922e-07	-4.32501e-08	0.304	5.15464e-07	-1.47732e-06	0.9728	1.55602e-06	4.80704e-07	0.66	-1.03096e-06	-9.34583e-07	0.72	1.0225e-06	4.63822e-07	1.86	1.0426e-06	9.44288e-07	2.88	2.09427e-06	2.86517e-06	3.7088	0
0.89	0	-3.19296e-09	3.1008	0	6.66533e-07	2.5536	1.02934e-06	-6.49408e-09	0.7904	2.57202e-06	4.84373e-07	3.06	2.57259e-06	0	4.02	2.60915e-06	2.85171e-06	4.02	1.04275e-06	0	3.3	2.60365e-06	0	0.51	0	-6.87989e-07	3.344	7.0922e-07	-4.66423e-08	0.3648	5.15464e-07	-1.47795e-06	0.9728	1.55602e-06	-9.97344e-09	0.66	-5.18135e-07	-1.40363e-06	0.78	1.0225e-06	0	1.92	2.10532e-06	1.41688e-06	2.94	2.09427e-06	2.86517e-06	3.344	-5.21376e-07
1.01	0	-3.62348e-09	3.344	0	6.65672e-07	2.5536	5.14668e-07	-4.93349e-07	0.6688	2.05761e-06	4.84682e-07	3.3	3.59928e-06	0	4.02	2.60915e-06	2.85171e-06	4.32	1.04275e-06	0	3.54	3.12394e-06	0	0.55	0	-6.88558e-07	3.344	7.0922e-07	-4.66423e-08	0.5472	1.03093e-06	-1.47982e-06	0.9728	1.03734e-06	4.80704e-07	0.54	-5.18135e-07	-1.40363e-06	0.78	1.0225e-06	4.63822e-07	2.04	2.62453e-06	1.41688e-06	2.94	1.57398e-06	3.34136e-06	4.0128	0
1.01	0	-3.62348e-09	3.344	0	6.65672e-07	2.8576	5.14668e-07	-7.26719e-09	0.8512	2.57202e-06	4.84219e-07	3.48	3.59928e-06	0	4.44	2.09101e-06	3.80228e-06	4.32	1.04275e-06	0	3.78	3.12394e-06	0	0.61	0	-6.89411e-07	4.256	1.41844e-06	-5.93629e-08	0.5472	5.15464e-07	-1.47982e-06	0.9728	1.55602e-06	-9.97344e-09	0.66	-5.18135e-07	-1.40363e-06	0.72	1.0225e-06	4.63822e-07	2.16	2.10532e-06	9.44288e-07	3	1.57398e-06	2.86517e-06	4.256	0
1.13	0	-4.05399e-09	4.0128	0	6.63306e-07	3.4048	5.14668e-07	-4.95514e-07	0.8512	1.54321e-06	4.84219e-07	3.72	4.11316e-06	0	4.68	2.60915e-06	4.27757e-06	4.62	1.04275e-06	0	4.14	3.12394e-06	0	0.66	0	-6.90123e-07	4.4992	1.41844e-06	6.04802e-07	0.5472	0	-1.47982e-06	0.9728	1.55602e-06	-9.97344e-09	0.66	-1.03307e-06	-1.40363e-06	0.78	1.02672e-06	4.63822e-07	2.22	2.10532e-06	9.44288e-07	3.06	2.09427e-06	2.86517e-06	4.4384	0
1.27	0	-4.55625e-09	4.0128	0	6.63306e-07	3.648	5.14668e-07	-9.27726e-09	0.912	2.05761e-06	4.84064e-07	4.02	4.11316e-06	0	5.04	3.13271e-06	5.70342e-06	4.92	1.04275e-06	0	4.44	4.1667e-06	0	0.7	0	-6.90692e-07	4.4384	1.41844e-06	6.0565e-07	0.608	1.03093e-06	-1.48044e-06	0.9728	1.55602e-06	-9.97344e-09	0.6	-5.18135e-07	-9.34583e-07	0.78	5.10725e-07	0	2.34	2.10532e-06	4.7259e-07	3.06	1.57398e-06	2.38807e-06	4.6816	0
1.27	0	-4.55625e-09	4.3776	0	1.33952e-06	3.8304	5.14668e-07	-4.96596e-07	0.9728	2.05761e-06	4.8391e-07	4.26	4.11316e-06	0	5.34	3.13271e-06	6.17871e-06	5.22	1.04275e-06	0	4.68	4.1667e-06	0	0.77	0	-6.91687e-07	4.4992	2.12766e-06	6.04802e-07	0.608	5.15464e-07	-1.48044e-06	0.9728	1.03734e-06	4.80704e-07	0.6	-5.18135e-07	-9.34583e-07	0.9	5.10725e-07	4.63822e-07	2.4	1.0426e-06	4.7259e-07	3.06	1.57398e-06	3.34136e-06	4.7424	5.25762e-07
1.4	0	-5.02264e-09	4.3776	0	1.33952e-06	3.952	1.02934e-06	-4.96905e-07	1.0336	2.57202e-06	4.83755e-07	4.26	4.11316e-06	0	5.64	3.13271e-06	6.65399e-06	5.58	1.56413e-06	0	4.98	4.1667e-06	0	0.82	0	-6.92398e-07	4.7424	1.41844e-06	6.01409e-07	0.608	-5.15464e-07	-1.48044e-06	0.9728	2.07469e-06	4.80704e-07	0.66	-5.18135e-07	-4.66418e-07	1.02	5.10725e-07	0	2.46	1.57622e-06	1.41688e-06	3.12	1.57398e-06	2.86426e-06	4.9248	0
1.4	0	-5.02264e-09	4.6208	0	1.33866e-06	4.1952	1.02934e-06	-4.97524e-07	1.0336	2.57202e-06	4.83755e-07	4.44	5.1388e-06	0	6	3.13271e-06	7.60456e-06	5.82	1.56413e-06	0	4.98	4.1667e-06	0	0.88	0	-6.93252e-07	4.9856	1.41844e-06	1.26557e-06	0.6688	0	-1.48107e-06	0.9728	2.07469e-06	9.71381e-07	0.9	-5.18135e-07	-4.66418e-07	1.02	5.10725e-07	0	2.58	2.62453e-06	1.41688e-06	3.3	1.57398e-06	2.39697e-06	5.0464	0
1.55	0	-5.56078e-09	4.6208	0	1.33866e-06	4.3776	1.02934e-06	-4.97988e-07	1.0336	2.05761e-06	4.83755e-07	4.74	5.1388e-06	0	6	3.13271e-06	7.60456e-06	5.82	1.56413e-06	0	5.28	4.1667e-06	0	0.93	0	-6.93963e-07	4.9856	1.41844e-06	1.26557e-06	0.6688	5.15464e-07	-1.48107e-06	0.9728	2.07469e-06	4.80704e-07	1.14	-5.18135e-07	-4.66418e-07	1.14	5.11771e-07	0	2.64	2.09543e-06	1.41688e-06	3.24	2.09427e-06	2.39609e-06	5.2288	5.2687e-07
1.55	0	-5.56078e-09	4.9248	0	1.33758e-06	4.8032	5.14668e-07	-4.9907e-07	1.0336	3.08642e-06	4.83755e-07	5.16	5.65162e-06	0	6.42	3.13271e-06	8.55513e-06	6.24	2.08334e-06	0	5.58	4.1667e-06	0	1	0	-6.94959e-07	5.3504	2.12766e-06	1.26049e-06	0.1216	5.15464e-07	-1.47545e-06	0.912	2.07469e-06	4.81327e-07	1.32	-5.18135e-07	-4.66418e-07	1.26	5.11771e-07	-4.63822e-07	2.7	1.57622e-06	4.7259e-07	3.3	1.57398e-06	2.39609e-06	5.4112	5.2687e-07
1.7	0	-6.09892e-09	4.9248	0	1.33758e-06	5.168	1.544e-06	-4.99998e-07	1.0336	3.08642e-06	4.83755e-07	5.4	6.16444e-06	0	6.6	3.13271e-06	9.98099e-06	6.48	2.08334e-06	0	5.82	4.1667e-06	0	1.06	0	-6.95812e-07	5.9584	2.83688e-06	1.25201e-06	0.608	5.15464e-07	-1.48044e-06	0.912	2.07469e-06	4.81327e-07	1.5	-5.3142e-09	-9.34583e-07	1.32	5.11771e-07	-4.63822e-07	2.82	2.09091e-06	9.44288e-07	3.24	1.57398e-06	2.86426e-06	5.472	1.04825e-06
1.7	0	-6.09892e-09	5.5328	0	3.36795e-06	5.3504	1.544e-06	-5.00462e-07	1.0336	3.08642e-06	1.45652e-06	5.64	6.16444e-06	0	6.96	3.13271e-06	1.04563e-05	6.78	1.56413e-06	0	6.12	4.1667e-06	0	1.12	0	-6.96665e-07	6.3232	2.83688e-06	1.91447e-06	0.608	5.15464e-07	-1.48044e-06	0.912	-5.18672e-07	4.81327e-07	1.68	-5.3142e-09	-9.34583e-07	1.44	-4.22515e-09	-4.63822e-07	2.82	2.10532e-06	9.44288e-07	3.36	1.57398e-06	1.92881e-06	5.6544	1.04825e-06
1.85	0	-6.63706e-09	5.5328	0	3.36795e-06	5.5936	1.02934e-06	-5.0108e-07	1.0336	3.08642e-06	9.70137e-07	5.64	6.16444e-06	0	7.2	3.13271e-06	1.09316e-05	7.14	1.56413e-06	0	6.48	4.1667e-06	0	1.2	0	-6.97803e-07	6.5056	2.12766e-06	1.91193e-06	0.6688	5.15464e-07	-1.48107e-06	0.912	0	-9.3501e-09	1.74	-5.3142e-09	0	1.68	5.11771e-07	-4.63822e-07	2.94	2.10532e-06	9.44288e-07	3.3	1.57398e-06	2.39609e-06	5.776	5.2687e-07
1.85	0	-6.63706e-09	6.0192	0	4.04374e-06	5.9584	1.544e-06	-5.02008e-07	1.0336	3.08642e-06	1.45652e-06	5.94	6.16444e-06	0	7.62	3.13271e-06	1.28327e-05	7.44	1.56413e-06	0	6.48	4.1667e-06	0	1.2	0	-6.97803e-07	6.6272	2.83688e-06	1.91023e-06	0.5472	0	-1.47982e-06	0.912	-5.18672e-07	-9.3501e-09	1.92	-5.3142e-09	-9.35461e-07	1.74	5.11771e-07	-4.63822e-07	3	2.63442e-06	4.7259e-07	4.02	1.57398e-06	1.92881e-06	5.8976	5.2687e-07
2.02	0	-7.24695e-09	6.0192	0	4.04374e-06	6.1408	1.544e-06	-1.56167e-08	0.9728	3.08642e-06	9.70291e-07	6.18	6.16444e-06	0	7.62	3.13271e-06	1.28327e-05	7.8	1.56413e-06	0	6.84	4.68699e-06	0	1.26	0	-6.98657e-07	6.6272	2.83688e-06	1.91023e-06	0.608	5.15464e-07	-1.48044e-06	0.8512	5.18672e-07	-8.72676e-09	2.16	-5.3142e-09	0	1.8	5.11771e-07	-4.63822e-07	3.06	2.10532e-06	9.44288e-07	4.26	1.57398e-06	4.77883e-06	5.9584	1.04825e-06
2.02	0	-7.24695e-09	6.1408	7.19424e-07	4.72082e-06	6.3232	1.544e-06	-1.60806e-08	0.912	2.05761e-06	9.70446e-07	6.48	6.16444e-06	0	7.98	3.65627e-06	1.3308e-05	7.8	1.56413e-06	0	7.02	4.68699e-06	0	1.33	0	-6.99652e-07	6.8096	2.83688e-06	1.90769e-06	0.5472	5.15464e-07	-1.47982e-06	0.8512	1.03734e-06	-8.72676e-09	2.28	-5.3142e-09	-9.34583e-07	1.92	-4.22515e-09	-4.63822e-07	3.18	2.09091e-06	9.44288e-07	4.26	1.57398e-06	5.72231e-06	6.08	1.04825e-06
2.19	0	-7.85685e-09	6.1408	7.19424e-07	4.72082e-06	6.6272	1.544e-06	-5.03709e-07	0.8512	2.57202e-06	4.84219e-07	6.72	6.16444e-06	0	8.34	4.18093e-06	1.42586e-05	8.1	1.56413e-06	0	7.44	4.68699e-06	4.71698e-07	1.4	0	-7.00648e-07	7.1136	2.83688e-06	2.57101e-06	0.4864	0	-1.4792e-06	0.8512	5.18672e-07	-8.72676e-09	2.46	-5.3142e-09	-4.66418e-07	2.04	-4.22515e-09	-4.63822e-07	3.24	2.62453e-06	9.44288e-07	4.44	2.09427e-06	5.72231e-06	6.1408	1.04825e-06
2.19	0	-7.85685e-09	6.384	7.19424e-07	4.71995e-06	6.9312	1.544e-06	-1.76268e-08	0.7904	2.05761e-06	4.84373e-07	7.02	6.6815e-06	0	8.52	4.69906e-06	1.52091e-05	8.46	1.56413e-06	0	7.68	4.68699e-06	4.71698e-07	1.47	0	-7.01644e-07	7.7824	2.83688e-06	2.56168e-06	0.5472	5.15464e-07	-1.47982e-06	0.912	5.18672e-07	-9.3501e-09	2.64	-5.3142e-09	-4.66418e-07	2.16	-4.22515e-09	-9.27644e-07	3.3	1.5717e-06	9.44288e-07	4.44	1.57398e-06	5.25502e-06	5.7152	1.04825e-06
2.37	0	-8.50261e-09	6.384	7.19424e-07	4.71995e-06	7.1744	1.544e-06	4.6861e-07	0.7904	1.02881e-06	4.84373e-07	7.32	6.6815e-06	0	9	4.69906e-06	1.61597e-05	8.7	2.08334e-06	0	7.98	4.68699e-06	4.71698e-07	1.55	0	-7.02781e-07	8.0864	2.83688e-06	3.22499e-06	0.5472	0	-1.47982e-06	1.0336	1.03734e-06	-1.05968e-08	2.82	-5.3142e-09	-4.66418e-07	2.34	-4.22515e-09	-1.39147e-06	3.36	2.09091e-06	4.7259e-07	4.56	1.57398e-06	4.78686e-06	6.384	1.04825e-06
2.54	0	-9.11251e-09	7.1136	7.19424e-07	6.74989e-06	7.296	1.544e-06	-5.05409e-07	0.7296	1.02881e-06	4.84528e-07	7.32	6.6815e-06	0	9.3	4.69906e-06	1.71103e-05	9.06	2.60472e-06	0	8.28	4.68699e-06	4.71698e-07	1.63	0	-2.31842e-08	8.208	2.83688e-06	3.2233e-06	0.5472	5.15464e-07	-1.47982e-06	1.216	5.18672e-07	-1.24668e-08	2.94	-5.3142e-09	-9.34583e-07	2.58	5.11771e-07	-4.63822e-07	3.42	2.09091e-06	4.7259e-07	4.68	2.09864e-06	5.72231e-06	6.4448	1.04825e-06
2.54	0	-9.11251e-09	7.1136	7.19424e-07	6.74989e-06	7.5392	1.544e-06	4.67682e-07	0.6688	2.05761e-06	4.84682e-07	7.68	7.19432e-06	0	9.3	4.69906e-06	1.71103e-05	9.36	2.60472e-06	0	8.28	4.68699e-06	4.71698e-07	1.7	0	-7.04915e-07	8.2688	2.83688e-06	3.22245e-06	0.5472	0	-1.47982e-06	1.4592	1.55602e-06	-1.49602e-08	3.06	-5.3142e-09	-4.69043e-07	2.76	-4.22515e-09	-4.63822e-07	3.54	2.09091e-06	1.41688e-06	4.8	2.61893e-06	6.1985e-06	6.1408	1.57401e-06
2.73	0	-9.79415e-09	7.7824	7.19424e-07	7.42503e-06	7.904	2.57334e-06	4.66754e-07	0.6688	2.05761e-06	4.84682e-07	7.92	7.19008e-06	0	9.54	4.69906e-06	1.80608e-05	9.36	2.60472e-06	0	8.58	5.20946e-06	4.71698e-07	1.78	0	-7.06053e-07	8.2688	2.83688e-06	3.22245e-06	0.5472	1.03093e-06	-1.47982e-06	1.7024	5.18672e-07	-1.74535e-08	3.18	-5.3142e-09	-9.35461e-07	2.88	-4.22515e-09	-9.27644e-07	3.54	2.62453e-06	1.41688e-06	4.86	2.61893e-06	6.1985e-06	6.7488	1.57512e-06
2.73	0	-9.79415e-09	7.7824	7.19424e-07	7.42503e-06	8.208	3.60268e-06	9.52836e-07	0.608	1.02881e-06	4.84837e-07	8.22	7.19008e-06	0	9.9	5.2172e-06	1.9962e-05	9.66	2.60472e-06	0	8.88	4.68699e-06	4.71698e-07	1.86	0	-7.07191e-07	8.4512	2.83688e-06	3.21991e-06	0.5472	1.03093e-06	-1.47982e-06	1.9456	1.03734e-06	-1.99469e-08	3.3	5.12821e-07	-4.66418e-07	3.06	-4.22515e-09	-4.63822e-07	3.54	2.10532e-06	4.7259e-07	4.92	2.61893e-06	6.1985e-06	6.9312	2.10088e-06
2.92	0	-1.04758e-08	7.7824	7.19424e-07	7.42503e-06	8.3296	3.08801e-06	9.52527e-07	0.608	1.54321e-06	4.84837e-07	8.46	7.70714e-06	0	10.08	4.69906e-06	2.13878e-05	9.96	2.60472e-06	0	9.18	5.73192e-06	4.71698e-07	1.95	0	-7.08471e-07	9.0592	2.83688e-06	3.87898e-06	0.5472	5.15464e-07	-1.47982e-06	2.1888	2.07469e-06	-2.24402e-08	3.48	-5.3142e-09	-9.35461e-07	3.3	-4.22515e-09	-4.63822e-07	3.66	2.62001e-06	9.44288e-07	5.1	2.61893e-06	6.1985e-06	7.0528	1.04825e-06
2.92	0	-1.04758e-08	7.7824	7.19424e-07	7.42503e-06	8.4512	3.08801e-06	1.43907e-06	0.5472	1.54321e-06	4.84991e-07	8.82	7.70714e-06	0	10.44	5.2172e-06	2.47148e-05	10.38	3.13048e-06	0	9.48	5.20946e-06	4.71698e-07	2.04	0	-7.09751e-07	9.8496	3.5461e-06	4.53551e-06	0.4864	1.54639e-06	-1.4792e-06	2.432	2.59336e-06	-2.49336e-08	3.54	-5.3142e-09	-4.66418e-07	3.54	5.11771e-07	-9.28506e-07	3.72	2.10532e-06	4.7259e-07	5.16	2.61893e-06	7.15179e-06	7.1136	1.57512e-06
3.11	0	-1.11574e-08	8.0256	7.19424e-07	7.42417e-06	8.6944	4.63201e-06	1.43845e-06	0.5472	1.54321e-06	4.84991e-07	8.82	7.70714e-06	0	10.8	5.2172e-06	2.61407e-05	10.62	3.65186e-06	0	9.72	5.72759e-06	9.43396e-07	2.12	0	-3.01536e-08	9.2416	3.5461e-06	4.54399e-06	0.4864	1.03093e-06	-1.4792e-06	2.6752	1.55602e-06	-2.7427e-08	3.66	5.07506e-07	-9.37208e-07	3.6	-4.22515e-09	-1.39233e-06	3.78	2.10532e-06	9.44288e-07	5.22	2.61893e-06	6.67469e-06	7.2352	2.10088e-06
3.11	0	-1.11574e-08	8.0256	7.19424e-07	7.42417e-06	8.9376	4.63201e-06	1.92469e-06	0.5472	1.54321e-06	4.84991e-07	9.12	8.22102e-06	0	11.1	5.2172e-06	2.70913e-05	10.98	3.65186e-06	4.71698e-07	9.72	5.72759e-06	9.43396e-07	2.12	0	-3.01536e-08	9.1808	4.25532e-06	3.87729e-06	0.2432	1.54639e-06	-1.4767e-06	2.9792	2.59336e-06	-3.05437e-08	3.78	1.02564e-06	0	3.78	-4.22515e-09	-1.39233e-06	3.78	2.62453e-06	1.41688e-06	5.46	3.14359e-06	8.57234e-06	7.3568	1.57512e-06
3.3	0	-1.18391e-08	8.4512	7.19424e-07	8.77768e-06	9.2416	4.63201e-06	1.92392e-06	0.5472	1.54321e-06	4.84991e-07	9.42	8.73384e-06	0	11.1	5.2172e-06	2.70913e-05	11.34	3.65186e-06	4.71698e-07	10.14	5.72759e-06	4.71698e-07	2.21	0	-7.12169e-07	9.1808	4.25532e-06	3.87729e-06	0.4864	1.03093e-06	-1.4792e-06	3.1616	1.55602e-06	-3.24137e-08	3.96	5.07506e-07	0	3.9	-4.22515e-09	-1.39233e-06	3.78	3.15363e-06	9.44288e-07	5.7	4.19186e-06	8.10417e-06	7.5392	1.57512e-06
3.3	0	-1.18391e-08	8.4512	7.19424e-07	8.77768e-06	9.424	5.14668e-06	1.4366e-06	0.5472	1.54321e-06	4.84991e-07	9.66	8.73384e-06	0	11.4	5.2172e-06	2.85171e-05	11.34	3.65186e-06	4.71698e-07	10.44	5.72759e-06	9.43396e-07	2.31	0	-7.13591e-07	9.8496	4.25532e-06	3.86796e-06	0.5472	2.06186e-06	-1.47982e-06	3.344	2.07469e-06	-3.42837e-08	3.96	5.07506e-07	0	4.02	-4.22515e-09	-1.85615e-06	3.84	2.62453e-06	9.44288e-07	6	3.65958e-06	7.62798e-06	7.5392	1.57512e-06
3.5	0	-1.25566e-08	9.3024	7.19424e-07	1.35172e-05	9.6064	4.63201e-06	1.92299e-06	0.5472	1.54321e-06	4.84991e-07	9.96	8.73384e-06	0	11.76	5.73533e-06	2.85171e-05	11.64	4.17542e-06	4.71698e-07	10.68	5.72759e-06	9.43396e-07	2.4	0	-7.14871e-07	10.336	4.25532e-06	4.52873e-06	0.304	2.06186e-06	-1.47732e-06	3.648	2.07469e-06	-3.74004e-08	4.14	5.07506e-07	0	4.2	-4.22515e-09	-1.39233e-06	3.9	2.10532e-06	9.44288e-07	6.18	3.67157e-06	8.10417e-06	7.7824	2.10088e-06
3.5	0	-1.25566e-08	9.3024	7.19424e-07	1.35172e-05	9.7888	5.14668e-06	2.40938e-06	0.6688	1.54321e-06	4.84682e-07	10.44	9.24666e-06	0	12.06	5.2172e-06	2.94677e-05	11.94	4.17542e-06	4.71698e-07	11.04	6.25006e-06	1.41778e-06	2.5	0	-7.16294e-07	10.64	4.96454e-06	4.52449e-06	0.5472	2.06186e-06	-1.47982e-06	3.8912	3.63071e-06	-3.98937e-08	4.2	5.07506e-07	-4.66418e-07	4.32	-5.1495e-07	-1.85615e-06	3.96	1.5717e-06	9.44288e-07	6.3	5.23252e-06	9.04944e-06	7.8432	2.10088e-06
3.69	0	-1.32382e-08	9.8496	1.43885e-06	1.48703e-05	8.8768	7.20535e-06	3.25967e-05	0.9728	1.54321e-06	4.8391e-07	10.62	9.76372e-06	0	12.42	6.25889e-06	3.13688e-05	12.24	4.17542e-06	4.71698e-07	11.34	6.25006e-06	1.88948e-06	2.59	0	-7.17574e-07	10.8224	4.25532e-06	5.85706e-06	0.5472	2.06186e-06	-1.47982e-06	4.256	2.07469e-06	-4.36338e-08	4.32	-5.3142e-09	0	4.14	-5.1495e-07	-1.39233e-06	3.96	1.5717e-06	9.44288e-07	6.66	4.70786e-06	9.04944e-06	7.9648	2.10199e-06
3.69	0	-1.32382e-08	9.8496	1.43885e-06	1.48703e-05	8.6944	6.69068e-06	3.25972e-05	1.0944	1.54321e-06	4.83601e-07	10.62	9.76372e-06	0	12.72	6.25889e-06	3.27947e-05	12.54	4.69679e-06	9.39863e-07	11.64	6.77035e-06	1.88948e-06	2.7	0	-7.19138e-07	11.0656	4.96454e-06	5.85367e-06	0.5472	2.06186e-06	-1.47982e-06	4.4992	2.59336e-06	-4.61271e-08	4.44	5.07506e-07	-4.69043e-07	4.5	-5.1495e-07	-2.31997e-06	4.02	2.62888e-06	4.7259e-07	6.84	4.70786e-06	9.04944e-06	8.0864	2.10199e-06
3.91	0	-1.40275e-08	9.7888	1.43885e-06	1.48705e-05	8.7552	7.20535e-06	3.2597e-05	1.3376	1.54321e-06	4.82983e-07	10.92	9.76372e-06	3.2833e-06	12.72	6.25889e-06	3.27947e-05	12.9	5.216e-06	4.71698e-07	11.64	6.77035e-06	1.88948e-06	2.8	0	-7.20561e-07	11.4912	5.67376e-06	6.51529e-06	0.4864	2.06186e-06	-1.4792e-06	4.7424	3.11203e-06	-4.86205e-08	4.5	5.07506e-07	0	4.68	-4.22515e-09	-1.85615e-06	4.2	2.62436e-06	9.44288e-07	7.14	5.74851e-06	1.00027e-05	8.208	2.62775e-06
3.98	0	-1.42787e-08	9.7888	1.43885e-06	1.48705e-05	8.7552	6.69068e-06	3.2597e-05	1.4592	1.02881e-06	4.82674e-07	11.22	1.02765e-05	3.75235e-06	13.08	6.25889e-06	3.46958e-05	12.9	5.216e-06	4.71698e-07	12	7.29281e-06	2.36118e-06	2.89	0	-7.21841e-07	11.4912	5.67376e-06	6.51529e-06	0.4864	2.57732e-06	-9.87795e-07	5.0464	3.63071e-06	-5.17372e-08	4.56	5.07506e-07	-4.66418e-07	4.68	-4.22515e-09	-1.85615e-06	4.38	1.5717e-06	9.44288e-07	7.26	5.23252e-06	1.04888e-05	8.3904	3.15462e-06
3.98	0	-1.42787e-08	9.8496	1.43885e-06	1.48703e-05	8.9984	7.20535e-06	3.25964e-05	1.824	1.54321e-06	4.81747e-07	11.52	1.02765e-05	3.75235e-06	13.38	6.25889e-06	3.56464e-05	13.2	5.216e-06	9.39863e-07	12.3	7.29281e-06	2.83646e-06	3	0	-7.23405e-07	11.856	5.67376e-06	6.5102e-06	0.4864	2.06186e-06	-9.87795e-07	5.2288	3.63071e-06	4.3707e-07	4.68	5.07506e-07	0	4.68	-4.22515e-09	-9.26778e-07	4.44	2.62001e-06	9.44288e-07	7.38	5.23252e-06	1.19102e-05	8.5728	3.15462e-06
4.08	0	-1.46374e-08	10.4576	1.43885e-06	1.55456e-05	9.424	6.69068e-06	3.25953e-05	2.0672	1.54321e-06	4.81129e-07	11.76	1.02765e-05	3.75235e-06	13.74	6.78136e-06	3.6597e-05	13.56	5.216e-06	9.39863e-07	12.6	7.29281e-06	2.83646e-06	3.11	0	-7.2497e-07	11.9776	6.38298e-06	6.5085e-06	0.4864	2.06186e-06	-1.4792e-06	5.472	4.14938e-06	1.41593e-06	4.86	5.07506e-07	-4.66418e-07	4.74	1.18392e-05	-9.26778e-07	4.56	1.5717e-06	4.7259e-07	7.38	5.75717e-06	1.19102e-05	8.6944	3.15462e-06
4.08	0	-1.46374e-08	10.4576	1.43885e-06	1.55456e-05	10.0928	7.20535e-06	3.25936e-05	2.3104	3.08642e-06	4.80511e-07	12.06	1.07936e-05	4.22139e-06	14.04	6.77703e-06	3.70722e-05	13.86	5.216e-06	9.39863e-07	12.9	7.29281e-06	2.83646e-06	3.21	0	-7.26392e-07	12.16	6.38298e-06	7.17352e-06	0.4864	2.57732e-06	-1.4792e-06	5.7152	4.66805e-06	1.41344e-06	4.92	5.07506e-07	0	4.92	1.18392e-05	-4.62957e-07	4.68	2.09526e-06	4.7259e-07	7.2	5.75717e-06	1.1442e-05	8.3296	3.15462e-06
4.16	0	-1.49244e-08	11.248	1.43885e-06	1.89304e-05	10.336	7.20535e-06	3.30798e-05	2.4928	3.08642e-06	4.80048e-07	12.06	1.07936e-05	4.22139e-06	14.28	7.29949e-06	3.70722e-05	14.22	5.216e-06	9.39863e-07	13.2	7.81095e-06	2.83646e-06	3.21	0	-7.26392e-07	12.4032	7.0922e-06	7.17012e-06	0.4864	3.09278e-06	-9.87795e-07	6.08	5.18672e-06	1.90037e-06	4.98	5.07506e-07	0	5.04	1.23542e-05	-4.62094e-07	4.32	2.09526e-06	0	7.2	5.75717e-06	1.19191e-05	8.9376	2.62775e-06
4.16	0	-1.49244e-08	11.248	1.43885e-06	1.89304e-05	10.3968	7.72002e-06	3.30797e-05	2.7968	3.08642e-06	4.79276e-07	12.36	1.13064e-05	4.22139e-06	14.58	7.29949e-06	3.84981e-05	14.46	5.216e-06	9.39863e-07	13.2	7.81095e-06	2.83646e-06	3.31	0	-7.27815e-07	13.1328	7.0922e-06	8.49506e-06	0.4864	2.57732e-06	-1.4792e-06	6.2624	3.63071e-06	2.38918e-06	5.16	5.07506e-07	-4.66418e-07	5.04	1.23542e-05	1.72746e-09	4.86	2.09526e-06	4.7259e-07	7.2	5.75717e-06	1.23953e-05	9.12	3.15462e-06
4.26	0	-1.52832e-08	11.6736	1.43885e-06	2.02839e-05	10.5184	7.20535e-06	3.30794e-05	3.04	2.57202e-06	4.78658e-07	12.72	1.13064e-05	4.22139e-06	14.58	7.29949e-06	3.84981e-05	14.82	6.25659e-06	9.39863e-07	13.56	8.85371e-06	4.25156e-06	3.42	0	-7.29379e-07	13.1328	7.0922e-06	8.49506e-06	0.4864	2.57732e-06	-1.4792e-06	6.5056	4.14938e-06	2.87737e-06	5.28	5.07506e-07	0	5.16	1.23542e-05	-4.62957e-07	4.92	1.56616e-06	4.7259e-07	7.14	5.75717e-06	1.23953e-05	9.2416	3.15462e-06
4.26	0	-1.52832e-08	11.6736	1.43885e-06	2.02839e-05	10.7008	7.72002e-06	3.30789e-05	3.344	3.08642e-06	4.77885e-07	13.08	1.13064e-05	4.69043e-06	14.94	7.29949e-06	3.94487e-05	14.82	6.25659e-06	9.39863e-07	13.86	8.85371e-06	6.13835e-06	3.53	0	-7.30944e-07	13.3152	7.0922e-06	8.49252e-06	0.4864	2.57732e-06	-1.4792e-06	6.8096	5.18672e-06	3.36493e-06	5.34	5.07506e-07	0	5.22	1.28691e-05	-4.62094e-07	4.44	2.62436e-06	4.7259e-07	7.2	5.22919e-06	1.28724e-05	9.424	3.68149e-06
4.34	0	-1.55702e-08	11.9168	1.43885e-06	2.09605e-05	10.944	7.72002e-06	3.30783e-05	3.5264	3.08642e-06	4.77422e-07	13.38	1.13064e-05	6.09668e-06	15.24	7.29949e-06	4.08745e-05	15.06	6.25659e-06	1.89049e-06	14.16	8.85371e-06	8.96854e-06	3.64	0	-7.32508e-07	13.3152	7.0922e-06	8.49252e-06	0.5472	3.09278e-06	-1.47982e-06	6.992	4.14938e-06	3.85373e-06	5.52	5.07506e-07	0	5.4	1.28702e-05	4.67277e-07	5.1	2.09526e-06	0	7.2	5.22919e-06	1.38168e-05	9.5456	2.10199e-06
4.34	0	-1.55702e-08	11.9168	1.43885e-06	2.09605e-05	11.248	7.72002e-06	3.30775e-05	3.8304	2.57202e-06	4.7665e-07	13.62	1.13064e-05	6.56573e-06	15.66	7.29949e-06	4.13498e-05	15.48	6.25659e-06	1.89049e-06	14.52	9.374e-06	1.03836e-05	3.75	0	-7.34073e-07	13.3152	7.0922e-06	8.49252e-06	0.4864	3.09278e-06	-4.96395e-07	7.2352	5.18672e-06	4.34192e-06	5.58	5.07506e-07	0	5.52	1.33851e-05	4.67277e-07	5.16	2.09526e-06	4.7259e-07	7.26	5.75717e-06	1.38168e-05	9.728	2.62886e-06
4.42	0	-1.58572e-08	12.16	1.43885e-06	2.43472e-05	11.4912	7.72002e-06	3.30769e-05	4.0736	3.08642e-06	4.76032e-07	13.98	1.13064e-05	6.56573e-06	15.96	7.29949e-06	4.3251e-05	15.72	6.78235e-06	1.89049e-06	14.82	9.374e-06	1.60735e-05	3.86	0	-7.35638e-07	13.4976	7.0922e-06	8.48997e-06	0.5472	3.60825e-06	-9.88419e-07	7.5392	4.14938e-06	4.3388e-06	5.76	5.07506e-07	0	5.58	1.23542e-05	3.45491e-09	5.16	2.61882e-06	0	7.32	5.22919e-06	1.38168e-05	9.8496	3.68149e-06
4.42	0	-1.58572e-08	12.16	1.43885e-06	2.43472e-05	11.6128	7.72002e-06	3.35635e-05	4.256	3.08642e-06	4.75568e-07	13.98	1.13064e-05	6.56573e-06	16.26	7.29949e-06	4.46768e-05	16.08	6.78235e-06	1.89049e-06	15.06	9.374e-06	1.65452e-05	3.98	0	-5.66092e-08	14.1056	7.80142e-06	9.81661e-06	0.5472	3.60825e-06	-9.88419e-07	7.7824	5.18672e-06	4.33631e-06	5.82	1.02033e-06	0	5.64	1.28691e-05	4.67277e-07	5.22	2.61882e-06	4.7259e-07	7.44	5.75717e-06	1.38257e-05	10.032	3.68149e-06
4.5	0	-1.61442e-08	12.6464	1.43885e-06	2.6378e-05	11.856	7.20535e-06	3.35628e-05	4.4992	3.08642e-06	4.7495e-07	14.34	1.13064e-05	6.56573e-06	16.26	7.29949e-06	4.46768e-05	16.38	6.78235e-06	1.89049e-06	15.06	9.374e-06	1.65452e-05	3.97	0	-7.37202e-07	14.896	7.0922e-06	1.11407e-05	0.5472	4.12371e-06	-4.97019e-07	7.9648	6.74274e-06	4.82511e-06	5.94	1.02033e-06	0	5.82	1.33851e-05	4.67277e-07	5.34	2.61882e-06	0	7.5	5.74519e-06	1.43019e-05	10.0928	3.68149e-06
4.5	0	-1.61442e-08	12.6464	1.43885e-06	2.6378e-05	12.2208	7.72002e-06	3.40488e-05	4.7424	3.08642e-06	4.74333e-07	14.64	1.13064e-05	6.56573e-06	16.62	7.29949e-06	4.56274e-05	16.38	6.78235e-06	1.89049e-06	15.48	9.374e-06	1.74886e-05	4.02	0	-7.37913e-07	14.896	7.0922e-06	1.11407e-05	0.608	4.12371e-06	-9.89044e-07	8.2688	3.63071e-06	5.80335e-06	6	1.02033e-06	0	5.82	1.38969e-05	4.67277e-07	5.34	3.14792e-06	4.7259e-07	7.5	5.75717e-06	1.61987e-05	10.2752	3.15573e-06
4.6	0	-1.6503e-08	13.1936	1.43885e-06	2.90861e-05	12.5856	7.72002e-06	3.45347e-05	4.9856	3.60082e-06	4.73715e-07	15	1.13064e-05	6.56573e-06	16.8	8.33576e-06	4.70532e-05	16.68	6.78235e-06	1.89049e-06	15.66	9.374e-06	1.74886e-05	4.08	0	-7.38767e-07	14.7744	8.51064e-06	1.18099e-05	0.6688	4.12371e-06	-9.89668e-07	8.512	5.18672e-06	6.78221e-06	6.12	1.02033e-06	0	5.88	1.38969e-05	1.39665e-06	5.4	3.14238e-06	9.44288e-07	7.56	5.22919e-06	1.71609e-05	10.3968	3.15573e-06
4.7	0	-1.68617e-08	13.1936	1.43885e-06	2.90861e-05	12.6464	7.72002e-06	3.45345e-05	5.2896	3.60082e-06	4.72942e-07	15.3	1.13064e-05	6.56573e-06	17.16	8.33576e-06	4.84791e-05	17.04	6.78235e-06	1.89049e-06	16.02	9.374e-06	1.84347e-05	4.11	0	-7.39193e-07	14.6528	8.51064e-06	1.18116e-05	0.7296	4.63918e-06	-9.90292e-07	8.816	6.74274e-06	7.26977e-06	6.3	1.02033e-06	0	5.88	1.38969e-05	9.32826e-07	5.46	3.14238e-06	9.44288e-07	7.74	5.22919e-06	1.71609e-05	10.5792	3.15573e-06
4.7	0	-1.68617e-08	13.5584	1.43885e-06	3.11173e-05	12.768	7.72002e-06	3.45342e-05	5.472	3.60082e-06	4.72479e-07	15.48	1.13064e-05	7.03477e-06	17.58	8.33576e-06	4.94297e-05	17.34	6.78235e-06	2.36219e-06	16.38	9.89429e-06	1.89064e-05	4.17	0	-7.40047e-07	14.7136	8.51064e-06	1.18108e-05	0.7904	5.6701e-06	-4.99516e-07	8.9984	5.70539e-06	6.77723e-06	6.36	1.02033e-06	0	6.06	1.38958e-05	1.86047e-06	5.52	3.66159e-06	9.44288e-07	7.68	5.22919e-06	1.71609e-05	10.7616	3.15462e-06
4.79	0	-1.71846e-08	13.5584	1.43885e-06	3.11173e-05	12.7072	7.72002e-06	3.45344e-05	5.6544	3.60082e-06	9.58397e-07	15.48	1.13064e-05	7.03477e-06	17.64	8.33576e-06	4.94297e-05	17.64	6.78235e-06	2.36219e-06	16.62	9.89429e-06	2.12703e-05	4.17	0	-7.40047e-07	15.0176	9.21986e-06	1.18066e-05	0.8512	5.6701e-06	-5.0014e-07	9.2416	5.70539e-06	7.75609e-06	6.54	1.02033e-06	0	6.12	1.44065e-05	9.32826e-07	5.58	5.23782e-06	9.44288e-07	7.86	5.22919e-06	1.81142e-05	10.8224	3.15462e-06
4.79	0	-1.71846e-08	13.8016	2.15827e-06	3.38265e-05	12.8896	7.72002e-06	3.45339e-05	5.8976	3.60082e-06	9.57779e-07	15.96	1.18235e-05	7.03477e-06	18.06	8.33576e-06	5.03856e-05	17.94	7.30373e-06	2.36219e-06	16.62	9.89429e-06	2.12703e-05	4.22	0	-7.40758e-07	15.6864	8.51064e-06	1.31323e-05	0.7904	5.6701e-06	-8.11536e-09	9.4848	5.18672e-06	7.26292e-06	6.54	1.02033e-06	0	6.3	1.54375e-05	1.39665e-06	5.64	5.25222e-06	1.41599e-06	7.92	5.75717e-06	1.90675e-05	11.0048	3.15462e-06
4.88	0	-1.75075e-08	13.8016	2.15827e-06	3.38265e-05	13.4976	7.72002e-06	3.45324e-05	6.1408	3.60082e-06	9.57161e-07	16.2	1.18235e-05	7.50293e-06	18.06	8.33576e-06	5.03856e-05	17.94	7.30373e-06	2.36219e-06	16.86	9.89429e-06	2.31624e-05	4.27	0	-7.41469e-07	15.6864	8.51064e-06	1.31323e-05	0.8512	5.15464e-06	-8.73962e-09	9.7888	4.66805e-06	7.75048e-06	6.72	1.02033e-06	4.69925e-07	6.36	1.54375e-05	1.8622e-06	5.7	5.77143e-06	1.41599e-06	7.98	5.22919e-06	1.95446e-05	11.1872	3.15462e-06
4.88	0	-1.75075e-08	14.5312	2.15827e-06	3.7889e-05	13.7408	8.23469e-06	3.50186e-05	6.384	4.11523e-06	9.56543e-07	16.56	1.23363e-05	7.97198e-06	18.48	9.37746e-06	5.32319e-05	18.24	7.30373e-06	2.36219e-06	17.22	1.04168e-05	2.5529e-05	4.31	0	-7.42038e-07	16.0512	9.92908e-06	1.31273e-05	0.7904	5.6701e-06	-8.11536e-09	9.9104	6.74274e-06	8.23991e-06	6.78	1.53315e-06	0	6.54	1.49267e-05	9.32826e-07	5.82	5.75703e-06	1.88858e-06	7.98	5.22919e-06	2.00297e-05	10.7616	3.15023e-06
4.97	0	-1.78304e-08	14.5312	2.15827e-06	3.7889e-05	13.8624	7.72002e-06	3.50183e-05	6.5664	4.62963e-06	1.44246e-06	16.86	1.28491e-05	7.97198e-06	18.72	9.89992e-06	5.41879e-05	18.6	7.30373e-06	2.36219e-06	17.58	1.04168e-05	2.69441e-05	4.36	0	-7.42749e-07	16.1728	9.92908e-06	1.31256e-05	0.8512	5.6701e-06	-8.73962e-09	10.1536	6.22407e-06	8.72809e-06	6.96	1.53315e-06	0	6.66	1.54375e-05	1.39838e-06	5.82	5.77143e-06	1.88858e-06	8.04	5.22919e-06	1.95624e-05	11.4912	3.15462e-06
4.97	0	-1.78304e-08	14.8352	2.15827e-06	4.05979e-05	13.984	7.20535e-06	3.59917e-05	6.8096	5.14403e-06	1.44184e-06	17.1	1.28491e-05	7.97198e-06	19.14	9.89992e-06	5.75095e-05	18.9	7.82511e-06	2.83388e-06	17.88	1.09349e-05	2.93026e-05	4.41	0	-7.4346e-07	16.3552	9.92908e-06	1.37906e-05	0.8512	6.70103e-06	-8.73962e-09	10.4576	6.74274e-06	8.2343e-06	7.02	1.53315e-06	0	6.78	1.49215e-05	1.8622e-06	5.94	6.30053e-06	1.41599e-06	8.16	4.7089e-06	2.05067e-05	11.6128	3.15462e-06
5.07	0	-1.81891e-08	14.8352	2.15827e-06	4.05979e-05	14.1664	7.72002e-06	3.59912e-05	6.992	4.62963e-06	1.44138e-06	17.1	1.28491e-05	7.97198e-06	19.38	9.89992e-06	5.79902e-05	19.2	7.30373e-06	2.83388e-06	18.18	1.04168e-05	2.97743e-05	4.46	0	-7.44172e-07	16.5376	9.92908e-06	1.31205e-05	0.912	6.70103e-06	-9.36388e-09	10.5792	5.18672e-06	9.2144e-06	7.14	1.53315e-06	0	6.9	1.49267e-05	1.39665e-06	6	5.23782e-06	1.41599e-06	8.22	5.75385e-06	2.09838e-05	11.7344	3.676e-06
5.07	0	-1.81891e-08	14.8352	2.15827e-06	3.99204e-05	14.4704	7.72002e-06	3.59905e-05	7.296	4.62963e-06	1.44061e-06	17.46	1.28491e-05	8.90831e-06	19.68	9.89992e-06	6.03612e-05	19.56	7.82949e-06	4.72068e-06	18.18	1.04168e-05	2.97743e-05	4.5	0	1.9782e-06	16.8416	9.92908e-06	1.44513e-05	0.912	6.70103e-06	-9.36388e-09	10.8224	6.74274e-06	9.70259e-06	7.32	1.02033e-06	4.69925e-07	7.02	1.54375e-05	1.8622e-06	6.12	5.77143e-06	1.88858e-06	8.4	5.22919e-06	2.0983e-05	11.9168	3.15462e-06
5.15	0	-1.84761e-08	14.8352	2.15827e-06	3.99204e-05	14.5312	8.23469e-06	3.59903e-05	7.5392	5.14403e-06	1.43999e-06	17.82	1.28491e-05	8.90831e-06	19.68	9.89992e-06	6.03612e-05	19.86	8.3487e-06	5.66407e-06	18.48	9.89429e-06	3.07177e-05	4.56	0	1.97735e-06	17.328	9.92908e-06	1.64472e-05	0.912	6.70103e-06	-9.36388e-09	11.0048	6.22407e-06	9.21004e-06	7.44	1.53315e-06	4.69925e-07	7.2	1.59492e-05	3.71748e-06	6.3	6.30053e-06	1.88858e-06	8.64	5.22919e-06	2.14609e-05	11.9776	3.15462e-06
5.15	0	-1.84761e-08	15.0176	2.15827e-06	4.12748e-05	14.7744	8.23469e-06	3.74503e-05	7.7824	5.14403e-06	1.43937e-06	18.18	1.3363e-05	9.84117e-06	20.04	9.89992e-06	6.08419e-05	19.86	8.3487e-06	5.66407e-06	18.78	1.09349e-05	3.11894e-05	4.61	0	1.97664e-06	17.328	9.92908e-06	1.64472e-05	0.9728	6.70103e-06	-9.98814e-09	11.248	6.22407e-06	1.01889e-05	7.62	1.02033e-06	0	7.38	1.59524e-05	3.71748e-06	6.48	6.29064e-06	1.89037e-06	9.06	5.75385e-06	2.1469e-05	12.0992	3.676e-06
5.25	0	-1.88349e-08	15.0176	2.15827e-06	4.12748e-05	15.4432	8.23469e-06	3.74486e-05	8.0256	5.14403e-06	1.43875e-06	18.42	1.3363e-05	1.03093e-05	20.28	9.89992e-06	6.22624e-05	20.16	8.3487e-06	7.07917e-06	19.14	1.19776e-05	3.54481e-05	4.65	0	1.97607e-06	17.5712	9.92908e-06	1.71114e-05	0.9728	6.70103e-06	-9.98814e-09	11.552	7.26141e-06	1.01858e-05	7.86	1.53315e-06	9.36343e-07	7.5	1.64694e-05	4.18131e-06	6.6	6.81975e-06	1.41599e-06	9.18	5.75385e-06	2.1469e-05	12.2816	3.15462e-06
5.25	0	-1.88349e-08	15.4432	2.15827e-06	4.33058e-05	15.3824	8.23469e-06	3.6475e-05	8.208	5.65844e-06	1.92467e-06	18.72	1.38801e-05	1.07784e-05	20.52	1.04181e-05	6.27376e-05	20.52	8.3487e-06	7.07917e-06	19.38	1.19776e-05	3.68632e-05	4.71	0	1.97521e-06	17.7536	9.92908e-06	1.71088e-05	0.9728	6.70103e-06	-9.98814e-09	11.7344	6.22407e-06	1.06746e-05	8.04	2.56622e-06	1.40451e-06	7.62	1.69802e-05	3.71748e-06	6.72	5.77143e-06	1.88858e-06	9.36	5.75385e-06	2.24223e-05	12.3424	3.676e-06
5.34	0	-1.91578e-08	15.4432	2.15827e-06	4.33058e-05	15.2608	8.23469e-06	3.7449e-05	8.4512	5.65844e-06	1.43767e-06	19.02	1.38801e-05	1.07784e-05	20.82	9.89992e-06	6.36882e-05	20.76	8.3487e-06	8.02979e-06	19.68	1.19776e-05	3.68632e-05	4.76	0	1.9745e-06	17.8144	9.92908e-06	1.7108e-05	0.912	6.70103e-06	-9.36388e-09	11.9168	6.22407e-06	1.11634e-05	8.1	2.56622e-06	1.87267e-06	7.8	1.80111e-05	3.71748e-06	6.9	5.76138e-06	2.36296e-06	8.82	5.75385e-06	2.24223e-05	12.464	4.72974e-06
5.43	0	-1.94807e-08	15.9904	2.15827e-06	4.60139e-05	15.3216	8.23469e-06	3.74489e-05	8.6944	5.65844e-06	1.92344e-06	19.02	1.38801e-05	1.07784e-05	21.3	1.04181e-05	6.51194e-05	21.06	8.3487e-06	8.97319e-06	19.92	1.19776e-05	3.73349e-05	4.76	0	1.9745e-06	17.9968	9.92908e-06	1.71055e-05	1.0336	6.70103e-06	-1.06124e-08	12.16	7.26141e-06	1.16516e-05	8.22	2.56622e-06	1.87267e-06	8.04	1.74962e-05	4.18131e-06	6.96	6.82409e-06	2.36296e-06	9.66	5.75385e-06	2.24223e-05	12.6464	4.72974e-06
5.43	0	-1.94807e-08	15.9904	2.15827e-06	4.60139e-05	15.5648	8.23469e-06	3.74482e-05	8.9376	6.17284e-06	1.92282e-06	19.32	1.38801e-05	1.07784e-05	21.54	1.04181e-05	6.607e-05	21.36	8.87008e-06	9.44135e-06	19.92	1.19776e-05	3.73349e-05	4.8	0	1.97393e-06	18.6048	9.92908e-06	2.04348e-05	1.216	7.21649e-06	-1.24852e-08	12.4032	8.81743e-06	1.21398e-05	8.34	2.05128e-06	1.87267e-06	8.34	1.85271e-05	4.18131e-06	7.08	6.82409e-06	2.36296e-06	9.78	5.22919e-06	2.33756e-05	12.8288	5.2555e-06
5.53	0	-1.98394e-08	16.3552	2.15827e-06	4.60126e-05	15.9904	8.74936e-06	3.74472e-05	9.2416	6.17284e-06	1.92205e-06	19.62	1.38801e-05	1.12474e-05	21.54	1.04181e-05	6.607e-05	21.36	8.87008e-06	9.44135e-06	20.34	1.19776e-05	3.875e-05	4.85	0	1.97322e-06	18.6048	9.92908e-06	2.04348e-05	1.4592	6.70103e-06	-1.49822e-08	12.5856	7.78008e-06	1.21379e-05	8.58	2.05128e-06	1.87267e-06	8.46	1.74962e-05	4.18131e-06	7.2	6.82409e-06	2.36296e-06	9.3	6.26985e-06	2.43208e-05	12.9504	5.2555e-06
5.53	0	-1.98394e-08	16.3552	2.15827e-06	4.60126e-05	16.0512	8.74936e-06	3.79339e-05	9.424	5.65844e-06	1.92158e-06	19.98	1.49057e-05	1.12474e-05	21.9	1.04181e-05	6.79658e-05	21.72	8.87008e-06	1.03848e-05	20.58	1.19776e-05	3.96934e-05	4.91	0	1.97237e-06	19.152	1.13475e-05	2.30974e-05	1.824	6.70103e-06	-1.87278e-08	12.768	8.29876e-06	1.26267e-05	8.82	2.56622e-06	2.33909e-06	8.64	1.80111e-05	4.18131e-06	7.38	7.34331e-06	2.83734e-06	10.08	5.75385e-06	2.43208e-05	13.1328	5.2555e-06
5.62	0	-2.01623e-08	16.4768	2.15827e-06	4.73672e-05	16.416	9.26402e-06	3.79329e-05	9.6064	6.68724e-06	1.92112e-06	20.28	1.49057e-05	1.12474e-05	22.08	1.04181e-05	6.89163e-05	22.02	9.39584e-06	1.17998e-05	20.82	1.19776e-05	4.06394e-05	4.96	0	1.97166e-06	19.152	1.13475e-05	2.37649e-05	2.3712	7.21649e-06	-2.43461e-08	12.9504	8.81743e-06	1.26248e-05	9	3.07904e-06	2.80902e-06	8.82	1.85271e-05	4.64513e-06	7.44	7.34331e-06	2.36296e-06	10.2	6.79014e-06	2.52643e-05	13.1328	5.2555e-06
5.62	0	-2.01623e-08	16.4768	2.15827e-06	4.73672e-05	16.5984	8.23469e-06	3.84193e-05	9.8496	6.17284e-06	1.9205e-06	20.58	1.49057e-05	1.21838e-05	22.5	1.04181e-05	6.9397e-05	22.32	9.39584e-06	1.17998e-05	21.24	1.19776e-05	4.15828e-05	5.01	0	1.97095e-06	19.0304	1.13475e-05	2.37666e-05	2.6144	8.24742e-06	-2.68431e-08	13.1936	7.26141e-06	1.3113e-05	9.12	2.56622e-06	2.80902e-06	9	1.8526e-05	4.64513e-06	7.68	8.40048e-06	2.83734e-06	10.38	7.32346e-06	2.66938e-05	13.376	5.2555e-06
5.72	0	-2.05211e-08	16.72	2.15827e-06	4.80438e-05	16.4768	8.23469e-06	3.84196e-05	10.032	6.17284e-06	1.92004e-06	20.58	1.49057e-05	1.21838e-05	22.8	1.04181e-05	7.12981e-05	22.62	9.39584e-06	1.17998e-05	21.48	1.19776e-05	4.3944e-05	5.06	0	1.97024e-06	19.0912	1.13475e-05	2.37658e-05	2.8576	8.76289e-06	-2.93402e-08	13.376	7.78008e-06	1.31111e-05	9.3	3.07904e-06	3.27718e-06	9.12	1.85271e-05	4.64513e-06	7.86	8.40048e-06	3.31173e-06	10.44	7.83946e-06	2.81242e-05	13.4368	5.2555e-06
5.72	0	-2.05211e-08	16.72	2.15827e-06	4.80438e-05	16.9632	8.23469e-06	3.84184e-05	10.2752	6.17284e-06	1.91942e-06	20.94	1.49057e-05	1.26519e-05	22.98	1.09362e-05	7.22487e-05	22.98	9.39584e-06	1.2268e-05	21.48	1.19776e-05	4.3944e-05	5.11	0	1.96952e-06	19.3344	1.13475e-05	2.37624e-05	2.9792	8.24742e-06	-3.05887e-08	13.5584	7.78008e-06	1.36e-05	9.42	2.56622e-06	2.80726e-06	9.18	1.85271e-05	4.64513e-06	7.92	7.86687e-06	3.31173e-06	10.62	7.83946e-06	2.81242e-05	13.5584	5.2555e-06
5.82	0	-2.08798e-08	17.8144	2.15827e-06	5.346e-05	17.2064	8.23469e-06	3.84178e-05	10.3968	6.17284e-06	1.91911e-06	21.18	1.54228e-05	1.31201e-05	22.98	1.09362e-05	7.22487e-05	23.16	9.39584e-06	1.2268e-05	21.78	1.19776e-05	4.48874e-05	5.15	0	1.96896e-06	19.3344	1.13475e-05	2.37624e-05	3.1008	7.73196e-06	-3.18372e-08	13.68	7.26141e-06	1.40894e-05	9.54	1.53315e-06	2.80902e-06	9.3	1.80111e-05	5.5745e-06	8.1	8.40048e-06	3.78342e-06	10.8	7.84812e-06	2.81242e-05	13.7408	5.78237e-06
5.82	0	-2.08798e-08	17.8144	2.15827e-06	5.346e-05	17.3888	8.23469e-06	3.9391e-05	10.5792	6.17284e-06	1.91865e-06	21.48	1.54228e-05	1.35891e-05	23.28	1.09362e-05	7.31993e-05	23.16	9.39584e-06	1.2268e-05	22.08	1.19776e-05	4.63052e-05	5.21	0	1.9681e-06	19.6992	1.13475e-05	2.44248e-05	3.2224	9.27835e-06	-3.30857e-08	13.9232	8.29876e-06	1.45776e-05	9.66	3.07904e-06	3.27718e-06	9.3	1.9042e-05	5.10895e-06	8.1	7.86687e-06	4.25512e-06	10.86	7.84812e-06	2.86004e-05	13.8624	5.78237e-06
5.91	0	-2.12027e-08	17.4496	2.15827e-06	5.41388e-05	17.4496	8.74936e-06	3.93909e-05	10.8224	6.17284e-06	1.91803e-06	21.9	1.54228e-05	1.40573e-05	23.58	1.14609e-05	7.46198e-05	23.58	9.39584e-06	1.2268e-05	22.38	1.30226e-05	4.77257e-05	5.26	0	1.96739e-06	20.1248	1.13475e-05	2.5754e-05	3.8304	9.27835e-06	-3.93283e-08	14.1664	7.78008e-06	1.40844e-05	9.84	3.07904e-06	3.27718e-06	9.48	1.9042e-05	5.10895e-06	8.1	7.86687e-06	4.25512e-06	11.1	8.36411e-06	2.81331e-05	14.1056	6.30375e-06
5.91	0	-2.12027e-08	17.4496	2.15827e-06	5.41388e-05	17.5712	8.74936e-06	3.93906e-05	11.0048	6.68724e-06	1.91757e-06	22.14	1.54228e-05	1.49927e-05	23.88	1.09362e-05	7.55703e-05	23.88	9.39584e-06	1.27397e-05	22.62	1.35429e-05	4.86717e-05	5.31	0	1.96668e-06	20.6112	1.13475e-05	2.77499e-05	4.6208	9.79381e-06	-4.74437e-08	14.288	8.29876e-06	1.45738e-05	9.96	2.5609e-06	3.27718e-06	9.48	1.95538e-05	5.5745e-06	8.1	7.33777e-06	4.25512e-06	11.16	8.36411e-06	2.90765e-05	14.2272	5.78237e-06
6.01	0	-2.15615e-08	17.2672	2.15827e-06	5.41394e-05	17.8752	9.26402e-06	3.93898e-05	11.1264	7.20165e-06	1.91726e-06	22.56	1.59356e-05	1.63981e-05	24	1.09362e-05	7.6051e-05	24	9.39584e-06	1.41513e-05	22.98	1.4061e-05	4.91434e-05	5.36	0	2.6467e-06	20.7328	1.13475e-05	2.84158e-05	4.8032	1.03093e-05	-4.93164e-08	14.5312	7.78008e-06	1.5062e-05	9.96	3.07904e-06	3.27718e-06	9.54	2.00687e-05	5.5745e-06	8.1	7.86687e-06	4.25512e-06	11.34	8.36411e-06	2.95536e-05	14.3488	6.30375e-06
6.11	0	-2.19202e-08	17.2672	2.15827e-06	5.41394e-05	18.0576	9.26402e-06	3.93893e-05	11.3696	7.20165e-06	1.91664e-06	22.56	1.59356e-05	1.63981e-05	24.48	1.14598e-05	7.74715e-05	24.3	9.39584e-06	1.55593e-05	23.28	1.4061e-05	4.91434e-05	5.36	0	2.6467e-06	20.7936	1.13475e-05	2.975e-05	4.7424	9.79381e-06	-4.86922e-08	14.6528	8.81743e-06	1.65328e-05	10.08	2.04808e-06	3.27718e-06	9.72	1.95569e-05	5.57277e-06	8.1	7.86687e-06	4.25512e-06	11.52	8.36411e-06	2.95536e-05	14.5312	6.30375e-06
6.11	0	-2.19202e-08	17.936	2.15827e-06	5.48146e-05	18.24	9.26402e-06	3.93889e-05	11.4912	7.20165e-06	1.91633e-06	22.8	1.59356e-05	1.63981e-05	24.72	1.19844e-05	7.74768e-05	24.6	9.9194e-06	1.74355e-05	23.28	1.4061e-05	4.91434e-05	5.42	0	1.96511e-06	20.9152	1.20567e-05	2.90808e-05	4.6208	9.79381e-06	-4.74437e-08	14.7744	7.78008e-06	1.70222e-05	10.2	3.07904e-06	4.21176e-06	9.72	1.95569e-05	5.5745e-06	8.16	7.86687e-06	4.25512e-06	11.64	8.36411e-06	3.00307e-05	14.6528	6.30375e-06
6.21	0	-2.2279e-08	17.936	2.15827e-06	5.48146e-05	18.4832	9.26402e-06	3.93882e-05	11.6736	7.71605e-06	1.91587e-06	23.1	1.64484e-05	1.68663e-05	24.72	1.19844e-05	7.74768e-05	24.6	9.9194e-06	1.74355e-05	23.52	1.45835e-05	5.05621e-05	5.46	0	1.96455e-06	20.9152	1.20567e-05	2.90808e-05	4.6208	9.79381e-06	-4.74437e-08	14.9568	8.29876e-06	1.7511e-05	10.2	3.07904e-06	4.21352e-06	9.84	1.95569e-05	4.64513e-06	8.16	7.86687e-06	4.25512e-06	11.76	8.8921e-06	3.0984e-05	14.896	5.78237e-06
6.21	0	-2.2279e-08	18.7264	2.15827e-06	5.68443e-05	18.6048	9.26402e-06	3.93879e-05	11.9168	7.71605e-06	1.91525e-06	23.4	1.64484e-05	1.87337e-05	25.08	1.19844e-05	7.84274e-05	24.9	9.9194e-06	1.97834e-05	23.88	1.4061e-05	5.15055e-05	5.52	0	1.96369e-06	21.1584	1.20567e-05	3.108e-05	4.6816	9.27835e-06	-4.80679e-08	15.0784	7.78008e-06	1.75098e-05	10.26	3.07904e-06	4.68169e-06	10.02	1.8526e-05	5.57277e-06	8.28	7.33777e-06	4.72682e-06	11.88	8.36411e-06	3.0984e-05	15.0176	5.78237e-06
6.3	0	-2.26019e-08	18.7264	2.15827e-06	5.68443e-05	18.7872	9.26402e-06	3.93875e-05	12.0384	7.20165e-06	1.91494e-06	23.76	1.64484e-05	1.92028e-05	25.26	1.19844e-05	7.98533e-05	25.26	9.9194e-06	2.16631e-05	24.12	1.45835e-05	5.43438e-05	5.57	0	1.96298e-06	22.0096	1.20567e-05	3.84113e-05	4.864	9.79381e-06	-4.99407e-08	15.2	9.3361e-06	1.79992e-05	10.38	2.5609e-06	4.68169e-06	10.08	1.9042e-05	5.57277e-06	8.34	7.34765e-06	4.72682e-06	12.06	9.41676e-06	3.19373e-05	15.2	6.30375e-06
6.3	0	-2.26019e-08	18.9696	2.15827e-06	5.81984e-05	18.9696	9.26402e-06	3.98739e-05	12.2208	7.71605e-06	1.91448e-06	24	1.69655e-05	1.96709e-05	25.68	1.19844e-05	8.03286e-05	25.5	9.9194e-06	2.2603e-05	24.48	1.4061e-05	5.43438e-05	5.62	0	1.96227e-06	22.2528	1.2766e-05	3.84079e-05	5.168	9.79381e-06	-5.3062e-08	15.4432	9.3361e-06	1.84874e-05	10.44	2.04597e-06	4.21352e-06	10.14	1.9042e-05	5.57277e-06	8.34	8.40048e-06	4.72682e-06	12.18	8.88441e-06	3.24144e-05	15.3216	6.30375e-06
6.41	0	-2.29965e-08	18.9696	2.15827e-06	5.81984e-05	19.2128	9.26402e-06	3.98732e-05	12.4032	7.71605e-06	2.40039e-06	24	1.69655e-05	1.96709e-05	25.98	1.25025e-05	8.22297e-05	25.86	1.14814e-05	2.4011e-05	24.72	1.51038e-05	5.67022e-05	5.67	0	2.64229e-06	21.6448	1.2766e-05	3.84164e-05	5.776	9.79381e-06	-5.50705e-07	15.6256	9.3361e-06	1.84855e-05	10.5	2.5609e-06	3.7436e-06	10.26	1.9042e-05	5.10895e-06	8.46	7.86687e-06	5.19852e-06	12.48	9.41676e-06	3.24144e-05	15.504	6.30375e-06
6.41	0	-2.29965e-08	19.152	2.15827e-06	5.88753e-05	19.152	9.26402e-06	4.08471e-05	12.5248	7.20165e-06	2.88647e-06	24.3	1.69655e-05	2.10772e-05	26.28	1.25025e-05	8.36556e-05	26.04	1.14814e-05	2.49509e-05	24.72	1.51038e-05	5.67022e-05	5.72	0	1.96085e-06	21.6448	1.2766e-05	3.90839e-05	6.384	1.03093e-05	-6.55472e-08	15.808	7.78008e-06	1.89743e-05	10.62	2.5609e-06	4.68169e-06	10.32	1.95569e-05	6.03832e-06	8.58	7.86687e-06	5.19852e-06	12.48	9.92506e-06	3.24144e-05	15.6864	6.83062e-06
6.51	0	-2.33553e-08	19.152	2.15827e-06	5.88753e-05	19.456	9.26402e-06	4.08463e-05	12.7072	7.20165e-06	2.886e-06	24.6	1.69655e-05	2.15454e-05	26.28	1.25025e-05	8.36556e-05	26.4	1.14814e-05	2.63696e-05	25.08	1.51038e-05	5.76456e-05	5.77	0	1.96014e-06	21.6448	1.2766e-05	3.90839e-05	6.688	1.03093e-05	-6.86685e-08	16.0512	9.85477e-06	1.94625e-05	10.68	2.5609e-06	4.68169e-06	10.38	1.95569e-05	5.5745e-06	8.58	7.34765e-06	4.72682e-06	12.78	1.0453e-05	3.24144e-05	15.9296	6.83062e-06
6.51	0	-2.33553e-08	19.5776	2.15827e-06	6.02288e-05	19.5776	9.26402e-06	4.03592e-05	12.8896	7.20165e-06	3.37192e-06	24.9	1.79954e-05	2.24826e-05	26.58	1.25025e-05	8.46061e-05	26.4	1.14814e-05	2.63696e-05	25.38	1.51038e-05	5.9067e-05	5.83	0	1.95928e-06	22.0704	1.2766e-05	3.84105e-05	6.7488	1.03093e-05	-6.92927e-08	16.2336	7.26141e-06	2.63301e-05	10.74	3.07904e-06	4.68169e-06	10.44	1.9042e-05	6.50214e-06	8.7	7.34765e-06	5.19852e-06	12.96	1.0453e-05	3.28906e-05	15.9904	6.83062e-06
6.61	0	-2.3714e-08	19.5776	2.15827e-06	6.02288e-05	19.6384	9.26402e-06	4.08459e-05	13.1328	7.20165e-06	3.3713e-06	25.26	1.79954e-05	2.29498e-05	26.88	1.25025e-05	8.69825e-05	26.7	1.14814e-05	2.82494e-05	25.62	1.51038e-05	6.0014e-05	5.88	0	1.95857e-06	22.9216	1.2766e-05	3.97337e-05	6.7488	1.08247e-05	4.22108e-07	16.4768	8.81743e-06	2.68183e-05	10.86	2.5609e-06	4.68169e-06	10.56	1.95569e-05	6.03659e-06	8.82	7.34765e-06	5.19852e-06	13.26	1.09733e-05	3.28906e-05	16.112	6.83062e-06
6.61	0	-2.3714e-08	20.1856	2.8777e-06	6.42917e-05	20.1248	9.26402e-06	4.08446e-05	13.4976	7.20165e-06	3.85676e-06	25.56	1.85082e-05	2.3418e-05	27.18	1.25025e-05	8.79331e-05	27	1.04386e-05	2.96609e-05	25.92	1.51038e-05	6.14318e-05	5.93	0	1.95786e-06	23.1648	1.2766e-05	4.03979e-05	6.8096	1.13402e-05	4.21484e-07	16.6592	9.85477e-06	2.73071e-05	10.92	2.5609e-06	4.68169e-06	10.68	1.9042e-05	6.50214e-06	8.82	7.86687e-06	5.19852e-06	13.44	1.09733e-05	3.38448e-05	16.2944	6.83062e-06
6.71	0	-2.40728e-08	20.1856	2.8777e-06	6.42917e-05	20.368	1.0808e-05	4.13309e-05	13.376	7.20165e-06	3.85707e-06	25.86	1.85082e-05	2.3418e-05	27.48	1.35388e-05	8.88837e-05	27.36	1.25263e-05	3.01326e-05	26.16	1.51038e-05	6.23752e-05	5.99	0	1.95701e-06	23.1648	1.2766e-05	4.10654e-05	6.8704	1.08247e-05	4.20859e-07	16.8416	8.81743e-06	2.73053e-05	11.1	2.5609e-06	4.68169e-06	10.8	1.95569e-05	6.50214e-06	9.06	7.34765e-06	5.19852e-06	13.68	1.09733e-05	3.4799e-05	16.5376	6.83062e-06
6.71	0	-2.40728e-08	20.4288	3.59712e-06	6.42908e-05	20.4288	1.0808e-05	4.18176e-05	13.8624	7.20165e-06	3.85583e-06	25.86	1.85082e-05	2.3418e-05	27.78	1.35388e-05	9.03095e-05	27.6	1.25263e-05	3.20124e-05	26.52	1.51038e-05	6.33186e-05	5.99	0	1.95701e-06	23.3472	1.34752e-05	4.17304e-05	7.0528	1.08247e-05	-7.2414e-08	17.0848	9.3361e-06	2.73028e-05	11.22	2.5609e-06	4.68169e-06	10.92	2.00687e-05	6.50214e-06	9.06	7.86687e-06	5.6729e-06	13.86	1.09733e-05	3.52752e-05	16.6592	6.83062e-06
6.82	0	-2.44674e-08	20.4288	3.59712e-06	6.42908e-05	20.4896	1.0808e-05	4.23043e-05	14.1056	7.20165e-06	3.85521e-06	26.04	1.85082e-05	2.43509e-05	27.78	1.35388e-05	9.03095e-05	27.9	1.25263e-05	3.34239e-05	26.52	1.51038e-05	6.33186e-05	6.04	0	1.9563e-06	23.5904	1.34752e-05	4.1727e-05	7.296	1.08247e-05	-5.66312e-07	17.2672	1.03734e-05	2.82822e-05	11.34	2.5609e-06	5.15161e-06	11.1	2.00687e-05	7.43152e-06	9.18	7.86687e-06	5.19852e-06	14.1	1.15013e-05	3.52752e-05	16.8416	6.83062e-06
6.92	0	-2.48262e-08	20.7328	3.59712e-06	6.56448e-05	20.6112	1.0808e-05	4.18171e-05	13.8624	7.20165e-06	3.85583e-06	26.34	1.85082e-05	2.4819e-05	28.02	1.35388e-05	9.07848e-05	27.9	1.25263e-05	3.34239e-05	26.82	1.56241e-05	6.5208e-05	6.1	0	1.95544e-06	23.5904	1.34752e-05	4.1727e-05	7.5392	1.08247e-05	-5.68809e-07	17.5104	1.08921e-05	2.87704e-05	11.34	2.5609e-06	5.15161e-06	11.22	1.95569e-05	8.36261e-06	9.3	7.34765e-06	5.6729e-06	14.34	1.15013e-05	3.52752e-05	16.9024	7.35749e-06
6.92	0	-2.48262e-08	20.7328	3.59712e-06	6.56448e-05	20.672	1.0808e-05	4.1817e-05	14.5312	6.68724e-06	3.85413e-06	26.7	1.85082e-05	2.4819e-05	28.44	1.30207e-05	9.173e-05	28.14	1.25263e-05	3.38956e-05	27.06	1.56241e-05	6.56824e-05	6.14	0	1.95487e-06	23.5904	1.34752e-05	4.43973e-05	8.9376	1.13402e-05	-5.83167e-07	17.632	9.85477e-06	2.97505e-05	11.58	2.5609e-06	4.68169e-06	11.34	2.00687e-05	9.29198e-06	9.3	7.87122e-06	5.6729e-06	14.4	1.25376e-05	3.66967e-05	17.0848	7.88436e-06
7.02	0	-2.5185e-08	21.0976	2.15827e-06	6.69985e-05	20.9152	1.13227e-05	4.23032e-05	14.7744	6.68724e-06	3.85351e-06	27	1.85082e-05	2.52872e-05	28.68	1.30207e-05	9.2686e-05	28.5	1.25263e-05	3.53036e-05	27.36	1.56241e-05	6.75692e-05	6.2	0	1.95402e-06	24.32	1.34752e-05	4.70573e-05	9.3632	1.13402e-05	-9.61359e-08	17.8144	8.29876e-06	3.12207e-05	11.64	3.59186e-06	5.15161e-06	11.52	1.95569e-05	9.29198e-06	9.36	8.92404e-06	5.6729e-06	14.76	1.25376e-05	3.86041e-05	17.2672	7.87886e-06
7.02	0	-2.5185e-08	21.0976	2.15827e-06	6.69985e-05	21.584	1.18374e-05	4.37621e-05	14.9568	7.20165e-06	3.85305e-06	27.24	1.85082e-05	2.57545e-05	28.98	1.30207e-05	9.45871e-05	28.8	1.25263e-05	3.71834e-05	27.6	1.56241e-05	6.80409e-05	6.26	0	1.95317e-06	24.624	1.34752e-05	4.77206e-05	8.8768	1.13402e-05	-9.11418e-08	18.0576	9.3361e-06	3.12182e-05	11.76	3.59186e-06	5.61803e-06	11.64	2.00687e-05	9.29198e-06	9.48	8.39043e-06	5.6729e-06	14.88	1.30656e-05	3.90803e-05	17.5104	7.88436e-06
7.13	0	-2.55796e-08	21.9488	3.59712e-06	7.1738e-05	21.0976	1.2352e-05	4.37633e-05	15.0784	7.20165e-06	3.85274e-06	27.24	1.85082e-05	2.57545e-05	29.16	1.35388e-05	9.55377e-05	29.1	1.25263e-05	3.81232e-05	27.9	1.61443e-05	6.9934e-05	6.3	0	1.9526e-06	24.5632	1.34752e-05	4.77215e-05	8.7552	1.08247e-05	-8.98933e-08	18.24	9.85477e-06	3.1707e-05	11.82	3.59186e-06	6.08619e-06	11.7	1.95538e-05	1.06852e-05	9.6	8.39043e-06	5.6729e-06	15	1.35902e-05	3.90893e-05	17.632	7.35749e-06
7.13	0	-2.55796e-08	21.9488	3.59712e-06	7.1738e-05	21.0368	1.13227e-05	4.37634e-05	15.1392	6.68724e-06	3.36621e-06	27.48	1.85082e-05	2.66917e-05	29.52	1.35388e-05	9.64883e-05	29.28	1.25263e-05	3.90631e-05	27.9	1.61443e-05	6.9934e-05	6.36	0	1.95174e-06	24.5632	1.41844e-05	4.77215e-05	8.5728	1.03093e-05	-8.80205e-08	18.4832	8.29876e-06	3.17045e-05	11.94	2.5609e-06	5.61803e-06	11.88	2.00687e-05	1.1149e-05	9.72	7.87122e-06	6.14728e-06	15.24	1.35902e-05	4.00336e-05	17.8144	7.35749e-06
7.23	0	-2.59384e-08	22.0096	4.31655e-06	7.17378e-05	21.28	1.2352e-05	4.37628e-05	15.4432	7.20165e-06	3.85182e-06	27.84	1.95423e-05	2.76237e-05	29.52	1.35388e-05	9.64883e-05	29.64	1.25263e-05	4.0003e-05	28.14	1.56241e-05	7.04057e-05	6.42	9.63855e-07	1.95089e-06	24.5632	1.41844e-05	4.77215e-05	9.8496	1.03093e-05	-1.0113e-07	18.6656	1.19295e-05	3.2684e-05	12.06	3.07372e-06	5.61803e-06	12	2.00687e-05	1.16128e-05	9.78	8.39043e-06	6.62713e-06	15.54	1.46352e-05	4.05107e-05	17.9968	8.9326e-06
7.23	0	-2.59384e-08	22.0096	4.31655e-06	7.17378e-05	21.6448	1.18374e-05	4.37619e-05	15.504	6.68724e-06	3.85166e-06	28.2	1.95423e-05	2.76237e-05	29.7	1.40569e-05	9.69635e-05	29.64	1.25263e-05	4.0003e-05	28.44	1.61465e-05	7.18235e-05	6.47	9.63855e-07	1.95018e-06	24.6848	1.41844e-05	4.77198e-05	10.336	1.08247e-05	1.36808e-06	18.7872	9.85477e-06	3.31734e-05	12.24	3.07372e-06	5.61803e-06	12.12	2.05847e-05	1.16128e-05	9.96	8.39043e-06	6.62167e-06	15.78	1.41105e-05	4.05197e-05	18.24	8.40573e-06
7.33	0	-2.62971e-08	22.192	4.31655e-06	7.30922e-05	22.0096	1.28667e-05	4.3761e-05	15.6864	7.71605e-06	4.82396e-06	28.44	1.95423e-05	2.85566e-05	30.12	1.35388e-05	9.83894e-05	29.94	1.30499e-05	4.04711e-05	28.74	1.61465e-05	7.27669e-05	6.53	9.63855e-07	1.94933e-06	24.9888	1.34752e-05	4.83831e-05	10.0928	1.13402e-05	1.86198e-06	19.0304	9.85477e-06	3.36616e-05	12.54	3.07372e-06	5.14899e-06	12.3	1.95569e-05	1.25439e-05	10.08	8.39043e-06	6.62167e-06	15.96	1.41105e-05	4.19491e-05	18.4224	9.97974e-06
7.33	0	-2.62971e-08	22.192	4.31655e-06	7.30922e-05	22.1312	1.28667e-05	4.42475e-05	15.8688	8.23045e-06	4.33712e-06	28.68	1.95423e-05	3.04214e-05	30.3	1.45805e-05	9.98152e-05	30.18	1.30499e-05	4.1411e-05	28.98	1.61465e-05	7.37129e-05	6.58	9.63855e-07	2.62935e-06	25.232	1.34752e-05	5.2385e-05	10.4576	1.13402e-05	2.34963e-06	19.2128	1.08921e-05	3.56225e-05	12.78	3.58865e-06	6.08357e-06	12.42	1.95569e-05	1.25439e-05	10.26	7.87122e-06	6.62167e-06	16.08	1.41105e-05	4.19491e-05	18.7264	9.45837e-06
7.44	0	-2.66918e-08	22.496	4.31655e-06	7.37686e-05	22.192	1.28667e-05	4.52211e-05	16.112	8.23045e-06	4.82288e-06	29.04	2.05732e-05	3.04214e-05	30.54	1.5103e-05	0.000100766	30.48	1.30499e-05	4.23473e-05	29.28	1.61465e-05	7.46563e-05	6.58	9.63855e-07	2.62935e-06	25.7184	1.41844e-05	5.43809e-05	10.5792	1.13402e-05	2.34838e-06	19.3952	9.85477e-06	3.61113e-05	12.9	3.58865e-06	6.54999e-06	12.54	2.00729e-05	1.30077e-05	10.44	7.87122e-06	7.5759e-06	16.38	1.46352e-05	4.33706e-05	18.9088	9.97974e-06
7.44	0	-2.66918e-08	22.496	4.31655e-06	7.37686e-05	22.3744	1.2352e-05	4.52206e-05	16.1728	8.23045e-06	5.30911e-06	29.04	2.05732e-05	3.04214e-05	30.9	1.5103e-05	0.000102192	30.78	1.30499e-05	4.37553e-05	29.58	1.61465e-05	7.60741e-05	6.64	9.63855e-07	1.94776e-06	25.9008	1.41844e-05	5.50459e-05	10.64	1.13402e-05	2.34776e-06	19.6384	1.14108e-05	3.65994e-05	13.02	4.10147e-06	7.48545e-06	12.66	1.95569e-05	1.34716e-05	10.62	7.87122e-06	7.57769e-06	16.68	1.46352e-05	4.57552e-05	19.0912	9.45837e-06
7.55	0	-2.70864e-08	23.104	4.31655e-06	7.9864e-05	22.5568	1.28667e-05	4.52201e-05	16.3552	8.23045e-06	4.82226e-06	29.28	2.05732e-05	3.18207e-05	30.9	1.5103e-05	0.000102192	31.02	1.30499e-05	4.42235e-05	29.58	1.61465e-05	7.60741e-05	6.69	9.63855e-07	1.94705e-06	26.0224	1.41844e-05	5.57118e-05	10.8832	1.23711e-05	2.34526e-06	19.8208	1.03734e-05	3.70883e-05	13.2	4.09936e-06	7.95537e-06	12.84	2.00729e-05	1.39371e-05	10.68	7.87122e-06	8.04939e-06	16.8	1.46352e-05	4.57552e-05	19.2128	9.45837e-06
7.55	0	-2.70864e-08	23.104	4.31655e-06	7.9864e-05	22.6784	1.28667e-05	4.57067e-05	16.5376	8.23045e-06	6.28094e-06	29.64	2.05732e-05	3.27579e-05	31.14	1.5103e-05	0.000104093	31.02	1.30499e-05	4.42235e-05	29.82	1.71849e-05	7.79636e-05	6.75	9.63855e-07	1.9462e-06	26.0224	1.41844e-05	5.57118e-05	11.248	1.28866e-05	3.32432e-06	20.064	9.85477e-06	3.75764e-05	13.32	5.63994e-06	7.48545e-06	12.9	1.95569e-05	1.48648e-05	10.86	7.87122e-06	7.57769e-06	16.98	1.46352e-05	4.67076e-05	19.3952	9.45837e-06
7.66	0	-2.7481e-08	23.8944	4.31655e-06	8.18938e-05	22.9824	1.28667e-05	4.61928e-05	16.4768	8.23045e-06	6.2811e-06	29.94	2.10903e-05	3.32261e-05	31.56	1.5103e-05	0.000105043	31.32	1.30499e-05	4.56315e-05	30.12	1.71849e-05	7.98531e-05	6.8	9.63855e-07	1.94549e-06	26.2048	1.48936e-05	5.63768e-05	11.856	1.39175e-05	4.79227e-06	20.1856	1.14108e-05	3.80659e-05	13.2	5.125e-06	7.01641e-06	13.02	2.00729e-05	1.43992e-05	10.98	7.3376e-06	7.57769e-06	17.22	1.51632e-05	4.67076e-05	19.6384	9.45837e-06
7.76	0	-2.78398e-08	23.8944	4.31655e-06	8.39263e-05	23.2864	1.28667e-05	4.96e-05	16.72	8.23045e-06	6.28048e-06	30.18	2.10861e-05	3.36899e-05	31.86	1.5103e-05	0.000106469	31.56	1.30499e-05	4.60997e-05	30.36	1.71849e-05	8.12735e-05	6.86	9.63855e-07	2.62537e-06	26.3872	1.48936e-05	5.63743e-05	12.2208	1.49485e-05	6.75413e-06	20.4288	1.19295e-05	3.90447e-05	13.56	5.12712e-06	7.48633e-06	13.14	1.95569e-05	1.44009e-05	11.1	7.352e-06	7.57769e-06	17.4	1.51632e-05	4.71838e-05	19.8816	1.10324e-05
7.76	0	-2.78398e-08	23.8944	4.31655e-06	8.39263e-05	23.408	1.3896e-05	5.05734e-05	16.9632	9.25926e-06	6.27986e-06	30.42	2.10861e-05	3.41589e-05	32.04	1.5103e-05	0.000106469	31.86	1.30499e-05	4.79867e-05	30.66	1.77074e-05	8.411e-05	6.92	9.63855e-07	1.94378e-06	26.8736	1.48936e-05	6.03728e-05	12.3424	1.49485e-05	7.73568e-06	20.6112	1.03734e-05	3.90429e-05	13.74	5.63994e-06	9.35637e-06	13.32	2.00729e-05	1.48648e-05	11.28	8.40483e-06	7.57769e-06	17.58	1.56878e-05	4.86141e-05	20.0032	1.05066e-05
7.86	0	-2.81985e-08	23.9552	4.31655e-06	8.46036e-05	23.5904	1.3896e-05	5.05729e-05	17.0848	9.25926e-06	6.76593e-06	30.42	2.10861e-05	3.41589e-05	32.28	1.5103e-05	0.000106469	32.16	1.35691e-05	4.89265e-05	30.9	1.77074e-05	8.50534e-05	6.98	9.63855e-07	1.94293e-06	27.1168	1.48936e-05	6.1037e-05	12.4032	1.59794e-05	8.71786e-06	20.8544	1.08921e-05	4.05124e-05	13.62	5.63994e-06	8.88733e-06	13.5	2.00729e-05	1.44009e-05	10.86	8.40483e-06	8.05207e-06	17.7	1.51632e-05	4.86141e-05	20.1248	1.10324e-05
7.86	0	-2.81985e-08	23.9552	4.31655e-06	8.46036e-05	23.8336	1.49254e-05	5.1546e-05	17.328	9.25926e-06	6.76531e-06	30.78	2.16031e-05	3.50918e-05	32.64	1.5103e-05	0.00010742	32.4	1.30499e-05	4.98629e-05	30.9	1.77074e-05	8.50534e-05	7.03	9.63855e-07	1.94222e-06	27.1776	1.56028e-05	6.23713e-05	12.5248	1.54639e-05	7.73381e-06	20.976	1.08921e-05	4.14925e-05	14.04	5.12712e-06	9.3555e-06	13.68	2.00729e-05	1.44009e-05	11.46	8.40483e-06	7.57769e-06	17.82	1.51632e-05	4.95674e-05	20.368	1.10324e-05
7.97	0	-2.85932e-08	24.32	4.31655e-06	8.52798e-05	24.1984	1.49254e-05	5.25188e-05	17.5712	9.77366e-06	7.25108e-06	30.9	2.16031e-05	3.60272e-05	32.64	1.5103e-05	0.00010742	32.7	1.30499e-05	5.12709e-05	31.26	1.77074e-05	8.69482e-05	7.09	0	1.94136e-06	27.1776	1.56028e-05	6.23713e-05	12.6464	1.64948e-05	8.71536e-06	21.2192	1.14108e-05	4.19807e-05	14.16	5.12712e-06	1.02918e-05	13.74	2.05837e-05	1.48648e-05	11.52	8.40483e-06	8.05207e-06	18	1.51632e-05	4.95674e-05	20.5504	1.15592e-05
7.97	0	-2.85932e-08	24.32	4.31655e-06	8.52798e-05	24.32	1.49254e-05	5.25185e-05	17.632	9.77366e-06	7.7373e-06	31.32	2.16031e-05	3.74309e-05	32.82	1.5103e-05	0.000108846	32.7	1.30499e-05	5.12709e-05	31.44	1.77074e-05	8.78943e-05	7.14	0	1.94065e-06	27.2384	1.48936e-05	6.23704e-05	12.8896	1.64948e-05	9.20427e-06	21.4624	9.85477e-06	4.29595e-05	14.16	5.63994e-06	1.02918e-05	13.92	2.00729e-05	1.53286e-05	11.28	8.40483e-06	8.05207e-06	18.24	1.56878e-05	5.00445e-05	20.7936	1.15592e-05
8.09	0	-2.90237e-08	24.8672	4.31655e-06	8.86654e-05	24.5024	1.49254e-05	5.2518e-05	17.8752	9.77366e-06	7.73669e-06	31.56	2.16031e-05	3.88258e-05	33.18	1.5103e-05	0.000110747	32.94	1.30499e-05	5.2686e-05	31.74	1.77074e-05	8.97838e-05	7.2	0	1.9398e-06	27.36	1.56028e-05	6.30363e-05	13.4368	1.64948e-05	1.06728e-05	21.584	1.03734e-05	4.3449e-05	14.4	5.63994e-06	1.07583e-05	14.1	2.05837e-05	1.48648e-05	11.82	8.40483e-06	8.52646e-06	18.42	1.56878e-05	5.00445e-05	20.976	1.10324e-05
8.09	0	-2.90237e-08	24.8672	4.31655e-06	8.86654e-05	24.5632	1.44107e-05	5.25179e-05	17.9968	9.77366e-06	7.73638e-06	31.92	2.31426e-05	3.88258e-05	33.42	1.61447e-05	0.000112648	33.24	1.30499e-05	5.50303e-05	31.98	1.77074e-05	9.1684e-05	7.26	9.63855e-07	1.93894e-06	27.6032	1.56028e-05	6.30329e-05	14.0448	1.75258e-05	1.3615e-05	21.888	1.14108e-05	4.49179e-05	14.64	5.63994e-06	1.07583e-05	14.28	2.00729e-05	1.57941e-05	11.94	8.40483e-06	8.52646e-06	18.48	1.56878e-05	5.09969e-05	21.2192	1.15592e-05
8.19	0	6.57431e-07	25.5968	4.31655e-06	9.27278e-05	24.9888	1.49254e-05	5.30036e-05	18.3008	1.08025e-05	7.73561e-06	32.16	2.31426e-05	3.9763e-05	33.6	1.61458e-05	0.000114074	33.54	1.35691e-05	5.59702e-05	32.28	1.77074e-05	9.31099e-05	7.26	9.63855e-07	1.93894e-06	28.0288	1.56028e-05	6.63647e-05	14.288	1.90722e-05	1.50867e-05	22.0704	1.19295e-05	4.54067e-05	15	5.63994e-06	1.21654e-05	14.34	2.05837e-05	1.67235e-05	12.06	8.40483e-06	8.52646e-06	18.6	1.56878e-05	5.09969e-05	21.28	1.15592e-05
8.19	0	6.57431e-07	25.5968	4.31655e-06	9.27278e-05	25.1104	1.49254e-05	5.44639e-05	18.3616	1.02881e-05	8.22183e-06	32.16	2.31426e-05	3.9763e-05	33.78	1.61447e-05	0.000114074	33.84	1.35691e-05	5.78535e-05	32.52	1.82255e-05	9.31099e-05	7.32	9.63855e-07	1.93809e-06	28.2112	1.63121e-05	6.70297e-05	14.288	1.95876e-05	1.55781e-05	22.2528	1.14108e-05	4.58955e-05	14.94	5.63994e-06	1.16963e-05	14.52	2.10986e-05	1.67235e-05	12.12	8.92404e-06	1.09012e-05	18.78	1.56878e-05	5.1474e-05	21.5232	1.15592e-05
8.3	0	6.57036e-07	25.7792	4.31655e-06	9.27272e-05	25.0496	1.59547e-05	5.59246e-05	18.544	1.02881e-05	8.22137e-06	32.46	2.36597e-05	4.11614e-05	33.78	1.61447e-05	0.000114074	34.08	1.35691e-05	5.87898e-05	32.52	1.82255e-05	9.31099e-05	7.37	9.63855e-07	1.93738e-06	28.272	1.70213e-05	6.76964e-05	14.288	2.01031e-05	1.55781e-05	22.4352	1.24481e-05	4.6875e-05	15	5.63994e-06	1.26292e-05	14.76	2.16146e-05	1.67235e-05	12.24	8.93393e-06	1.0902e-05	18.96	1.56878e-05	5.29026e-05	21.7664	1.15592e-05
8.3	0	6.57036e-07	25.7792	4.31655e-06	9.27272e-05	24.9888	1.59547e-05	5.68985e-05	18.7264	1.13169e-05	8.22091e-06	32.7	2.36597e-05	4.11614e-05	33.96	1.66693e-05	0.0001155	34.08	1.35691e-05	5.87898e-05	32.7	1.82255e-05	9.45277e-05	7.43	0	1.93653e-06	28.272	1.70213e-05	6.76964e-05	14.5312	1.90722e-05	1.65584e-05	22.6784	1.19295e-05	4.78539e-05	15.18	5.63994e-06	1.26292e-05	14.82	2.10986e-05	1.71873e-05	12.3	8.92404e-06	1.09012e-05	19.02	1.56878e-05	5.29026e-05	21.9488	1.15592e-05
8.41	0	6.56641e-07	25.9008	4.31655e-06	9.40818e-05	24.9888	1.59547e-05	5.64116e-05	18.9088	9.77366e-06	8.22044e-06	32.94	2.36597e-05	4.20934e-05	34.32	1.66693e-05	0.000116926	34.38	1.35691e-05	5.92579e-05	33	1.77074e-05	9.64171e-05	7.49	0	1.93567e-06	28.5152	1.70213e-05	6.83606e-05	14.7744	2.01031e-05	1.65559e-05	22.9216	1.14108e-05	4.8342e-05	15.42	5.63994e-06	1.26292e-05	15	2.10986e-05	1.76511e-05	12.42	9.45314e-06	1.13737e-05	19.14	1.56878e-05	5.33797e-05	22.1312	1.15592e-05
8.41	0	6.56641e-07	25.9008	4.31655e-06	9.40818e-05	25.1712	1.544e-05	5.64112e-05	19.0304	1.08025e-05	8.22013e-06	33.24	2.41725e-05	4.25616e-05	34.68	1.61447e-05	0.000117876	34.62	1.35691e-05	6.16131e-05	33.36	1.82255e-05	9.8781e-05	7.54	0	1.93496e-06	28.9408	1.70213e-05	7.36951e-05	15.0176	2.01031e-05	1.80276e-05	23.104	1.19295e-05	4.98122e-05	15.54	5.63994e-06	1.30982e-05	15.12	2.21295e-05	1.81167e-05	12.6	9.45749e-06	1.13737e-05	19.38	1.62125e-05	5.33797e-05	22.3136	1.15592e-05
8.52	0	6.56247e-07	27.4208	5.03597e-06	0.000102206	25.232	1.544e-05	5.68979e-05	19.2128	1.13169e-05	8.70605e-06	33.54	2.41725e-05	4.25616e-05	34.8	1.71875e-05	0.000118351	34.86	1.35691e-05	6.30246e-05	33.54	1.82255e-05	9.92527e-05	7.6	0	1.93411e-06	29.184	1.70213e-05	7.56944e-05	15.808	2.06186e-05	2.04765e-05	23.3472	1.14108e-05	5.03004e-05	15.72	5.63994e-06	1.40346e-05	15.3	2.16146e-05	1.76511e-05	12.66	9.45749e-06	1.13737e-05	19.38	1.56878e-05	5.43419e-05	22.496	1.15592e-05
8.63	0	6.55852e-07	27.4208	5.03597e-06	0.000102206	25.4752	1.44107e-05	5.68972e-05	19.3344	1.13169e-05	9.19212e-06	33.54	2.41725e-05	4.25616e-05	35.1	1.71875e-05	0.000119777	35.22	1.35691e-05	6.44327e-05	33.9	1.82255e-05	0.00010067	7.66	0	1.93325e-06	29.2448	1.70213e-05	7.56936e-05	16.416	2.06186e-05	2.29273e-05	23.5904	1.29668e-05	5.12792e-05	15.9	6.67089e-06	1.49692e-05	15.48	2.21295e-05	1.85805e-05	12.84	9.9767e-06	1.18481e-05	19.38	1.62125e-05	5.48181e-05	22.6784	1.15592e-05
8.63	0	6.55852e-07	26.3264	5.03597e-06	0.000102888	25.7184	1.544e-05	5.68966e-05	19.5168	1.13169e-05	9.19166e-06	33.72	2.46853e-05	4.39669e-05	35.46	1.71875e-05	0.000121203	35.46	1.35691e-05	6.53725e-05	33.9	1.82255e-05	0.00010067	7.72	9.63855e-07	2.61314e-06	29.3056	1.70213e-05	7.56927e-05	16.3552	2.1134e-05	2.44021e-05	23.712	1.24481e-05	5.1278e-05	16.08	6.67089e-06	1.54356e-05	15.6	2.21295e-05	1.85805e-05	12.78	9.45749e-06	1.18481e-05	19.62	1.67328e-05	5.57714e-05	22.8608	1.15592e-05
8.74	0	6.55458e-07	26.3264	5.03597e-06	0.000102888	25.84	1.44107e-05	5.73832e-05	19.6992	1.08025e-05	9.67758e-06	33.96	2.46853e-05	4.48989e-05	35.46	1.71875e-05	0.000121203	35.46	1.35691e-05	6.53725e-05	34.08	1.82255e-05	0.000101617	7.77	9.63855e-07	1.93169e-06	29.3056	1.70213e-05	7.56927e-05	16.2336	2.1134e-05	2.44033e-05	23.9552	1.29668e-05	5.27475e-05	16.26	6.67089e-06	1.59037e-05	15.72	2.21295e-05	1.90461e-05	12.96	1.05103e-05	1.18481e-05	19.68	1.56878e-05	5.57714e-05	23.0432	1.31387e-05
8.74	0	6.55458e-07	26.8128	5.03597e-06	0.000102886	25.9008	1.44107e-05	5.83567e-05	19.8816	1.08025e-05	9.67711e-06	34.2	2.46853e-05	4.53662e-05	35.7	1.71875e-05	0.000122154	35.7	1.35691e-05	6.72522e-05	34.38	1.8748e-05	0.00010351	7.83	9.63855e-07	1.93084e-06	29.3664	1.70213e-05	7.56919e-05	16.2336	2.1134e-05	2.44033e-05	24.0768	1.29668e-05	5.3237e-05	16.38	6.15276e-06	1.59037e-05	15.96	2.26403e-05	1.90461e-05	13.08	1.05103e-05	1.27997e-05	19.86	1.67405e-05	5.67256e-05	23.2864	1.31387e-05
8.85	0	6.55063e-07	26.8128	5.03597e-06	0.000102886	25.9008	1.544e-05	5.93304e-05	20.1248	1.18313e-05	9.6765e-06	34.32	2.46853e-05	4.53662e-05	35.94	1.7711e-05	0.000125005	35.94	1.35691e-05	6.81886e-05	34.56	1.82255e-05	0.000104453	7.9	9.63855e-07	2.61058e-06	29.6096	1.70213e-05	7.96938e-05	16.416	2.16495e-05	2.44015e-05	24.32	1.29668e-05	5.42158e-05	16.56	6.15276e-06	1.63702e-05	16.2	2.21295e-05	1.90461e-05	13.2	1.10394e-05	1.32741e-05	19.98	1.67405e-05	5.76699e-05	23.408	1.26119e-05
8.85	0	6.55063e-07	27.664	5.03597e-06	0.000104916	25.9616	1.59547e-05	5.93303e-05	20.368	1.18313e-05	1.01623e-05	34.44	2.46853e-05	4.62991e-05	36.18	1.7711e-05	0.000125956	36.18	1.35691e-05	7.00683e-05	34.8	1.82255e-05	0.000104928	7.96	9.63855e-07	1.92899e-06	30.704	1.77305e-05	8.16812e-05	16.8416	2.16495e-05	2.43971e-05	24.5632	1.29668e-05	5.42133e-05	16.74	6.67089e-06	1.68366e-05	16.26	2.26403e-05	1.90443e-05	13.32	1.1573e-05	1.28024e-05	20.04	1.62158e-05	5.72018e-05	23.5904	1.20861e-05
8.96	0	6.54668e-07	27.664	5.03597e-06	0.000104916	26.0224	1.59547e-05	6.03038e-05	20.6112	1.28601e-05	1.01616e-05	34.68	2.51992e-05	4.62991e-05	36.42	1.7711e-05	0.000127382	36.42	1.35691e-05	7.14836e-05	35.1	1.82255e-05	0.000107289	7.96	9.63855e-07	1.92899e-06	30.2784	1.70213e-05	8.23547e-05	17.3888	2.16495e-05	2.53743e-05	24.6848	1.45228e-05	5.51934e-05	16.92	6.15276e-06	1.7303e-05	16.44	2.21295e-05	1.95099e-05	13.44	1.05202e-05	1.27997e-05	20.34	1.72608e-05	5.72018e-05	23.712	1.20861e-05
8.96	0	6.54668e-07	27.968	5.03597e-06	0.00010627	26.5696	1.59547e-05	6.07893e-05	20.7936	1.28601e-05	1.01612e-05	34.68	2.51992e-05	4.62991e-05	36.72	1.7711e-05	0.000128808	36.78	1.35691e-05	7.24234e-05	35.1	1.82255e-05	0.000107289	8.01	0	2.60901e-06	29.9744	1.70213e-05	8.2359e-05	17.6928	2.21649e-05	2.78282e-05	24.9888	1.55602e-05	5.66624e-05	17.04	6.15276e-06	1.73039e-05	16.62	2.31552e-05	1.95099e-05	13.5	1.15685e-05	1.27997e-05	20.4	1.67405e-05	5.76789e-05	23.8336	1.26119e-05
9.08	0	6.54238e-07	27.968	5.03597e-06	0.00010627	26.8736	1.59547e-05	6.22491e-05	21.0976	1.38889e-05	1.06468e-05	34.8	2.46853e-05	4.72345e-05	36.72	1.7711e-05	0.000128808	36.96	1.35691e-05	7.81238e-05	35.28	1.82255e-05	0.00010871	8.06	0	2.6083e-06	30.096	1.70213e-05	8.23573e-05	17.8144	2.21649e-05	2.78269e-05	25.0496	1.60788e-05	5.76431e-05	17.28	6.15276e-06	1.77729e-05	16.68	2.31552e-05	1.99737e-05	13.68	1.21021e-05	1.32741e-05	20.58	1.67361e-05	5.95855e-05	23.9552	1.20861e-05
9.08	0	6.54238e-07	28.2112	5.03597e-06	0.000107624	26.8128	1.59547e-05	6.41967e-05	21.2192	1.33745e-05	1.06465e-05	35.04	2.46853e-05	4.72345e-05	37.02	1.82292e-05	0.000131659	36.96	1.35691e-05	7.81238e-05	35.52	1.87458e-05	0.000110128	8.13	0	2.6073e-06	30.096	1.70213e-05	8.23573e-05	17.8144	2.21649e-05	2.78269e-05	25.232	1.50415e-05	5.91132e-05	17.52	6.67089e-06	1.91757e-05	16.92	2.36701e-05	1.99737e-05	13.86	1.15685e-05	1.32741e-05	20.7	1.67405e-05	5.95855e-05	24.0768	1.2613e-05
9.19	0	6.53843e-07	28.2112	5.03597e-06	0.000107624	26.6304	1.59547e-05	6.41971e-05	21.3408	1.44033e-05	1.11326e-05	35.28	2.51982e-05	4.77018e-05	37.26	1.82292e-05	0.000133085	37.26	1.35691e-05	7.95318e-05	35.82	1.87458e-05	0.000110599	8.18	0	2.60659e-06	30.4608	1.70213e-05	8.16846e-05	17.8144	2.21649e-05	2.83183e-05	25.4752	1.50415e-05	5.86201e-05	17.76	6.15276e-06	1.91765e-05	17.1	2.31552e-05	2.04375e-05	13.98	1.15685e-05	1.37484e-05	20.88	1.72608e-05	6.00616e-05	24.1984	1.15592e-05
9.19	0	6.53843e-07	28.6976	5.03597e-06	0.00011101	26.6304	1.59547e-05	6.41971e-05	21.6448	1.33745e-05	1.11318e-05	35.46	2.5712e-05	4.8639e-05	37.56	1.82292e-05	0.000134986	37.44	1.35691e-05	8.04682e-05	36	1.87458e-05	0.000112018	8.24	0	2.60574e-06	30.8256	1.70213e-05	8.23471e-05	17.8144	2.21649e-05	2.88097e-05	25.7184	1.60788e-05	5.91083e-05	18.12	6.15276e-06	1.91757e-05	17.34	2.36701e-05	2.09031e-05	14.1	1.15685e-05	1.37484e-05	21	1.72608e-05	6.00616e-05	24.32	1.15592e-05
9.3	0	6.53448e-07	28.6976	5.03597e-06	0.00011101	26.8128	1.59547e-05	6.41967e-05	21.7664	1.38889e-05	1.11315e-05	35.7	2.5712e-05	4.91029e-05	37.68	1.87516e-05	0.000136412	37.74	1.35691e-05	8.18797e-05	36.18	1.87458e-05	0.000112962	8.3	0	2.60489e-06	31.1904	1.70213e-05	8.63473e-05	17.936	2.21649e-05	2.92999e-05	25.84	1.50415e-05	5.9107e-05	18.3	6.15276e-06	2.05802e-05	17.58	2.41819e-05	2.13669e-05	14.1	1.15685e-05	1.42228e-05	21.24	1.72608e-05	6.1492e-05	24.5632	1.15592e-05
9.3	0	6.53448e-07	29.1232	5.7554e-06	0.000112363	27.056	1.59547e-05	6.4196e-05	21.9488	1.49177e-05	1.1131e-05	35.7	2.5712e-05	4.91029e-05	37.98	1.87516e-05	0.000138313	37.98	1.35691e-05	8.37559e-05	36.48	1.87458e-05	0.000113908	8.37	0	1.92316e-06	31.616	1.77305e-05	8.63414e-05	18.4832	2.21649e-05	3.02771e-05	25.9616	1.60788e-05	5.95964e-05	18.48	6.15276e-06	2.05802e-05	17.76	2.41819e-05	2.09031e-05	14.4	1.15685e-05	1.42228e-05	21.42	1.67405e-05	6.1492e-05	24.624	1.15592e-05
9.42	0	6.53018e-07	29.1232	5.7554e-06	0.000112363	27.2992	1.59547e-05	6.41954e-05	22.192	1.38889e-05	1.16168e-05	36	2.62291e-05	4.95701e-05	38.22	1.82292e-05	0.000139264	38.22	1.35691e-05	8.56321e-05	36.48	1.87458e-05	0.000113908	8.42	0	2.60318e-06	31.7376	1.84397e-05	8.76748e-05	18.7264	2.26804e-05	3.12574e-05	26.3872	1.45228e-05	6.00828e-05	18.54	7.69653e-06	2.152e-05	17.76	2.46979e-05	2.13686e-05	14.52	1.20921e-05	1.56415e-05	21.6	1.72608e-05	6.24453e-05	24.7456	1.20861e-05
9.54	0	6.52587e-07	29.4272	5.7554e-06	0.000115072	27.4816	1.59547e-05	6.4195e-05	22.4352	1.54321e-05	1.16162e-05	36.18	2.5712e-05	5.00392e-05	38.22	1.82292e-05	0.000139264	38.22	1.35691e-05	8.56321e-05	36.66	1.87458e-05	0.000115323	8.48	0	2.60233e-06	31.7376	1.84397e-05	8.76748e-05	18.7264	2.21649e-05	3.12574e-05	26.5088	1.71162e-05	6.05722e-05	18.84	6.67089e-06	2.19864e-05	18.12	2.46979e-05	2.13686e-05	14.64	1.26257e-05	1.46945e-05	21.84	1.72685e-05	6.29224e-05	24.9888	1.2085e-05
9.54	0	6.52587e-07	29.4272	5.7554e-06	0.000115072	27.6032	1.544e-05	6.56552e-05	22.5568	1.54321e-05	1.16158e-05	36.42	2.5712e-05	5.14385e-05	38.46	1.87516e-05	0.000142591	38.46	1.35691e-05	8.79837e-05	36.84	1.92661e-05	0.000118161	8.55	0	2.60133e-06	31.7376	1.84397e-05	8.76748e-05	18.7264	2.31959e-05	3.12574e-05	26.6304	1.81535e-05	6.15523e-05	18.96	7.1784e-06	2.19864e-05	18.24	2.46979e-05	2.2298e-05	14.82	1.31449e-05	1.61213e-05	21.96	1.77888e-05	6.29224e-05	25.232	1.20861e-05
9.66	0	6.52157e-07	29.8528	5.7554e-06	0.000118458	27.7856	1.59547e-05	6.61416e-05	22.6784	1.59465e-05	1.21019e-05	36.66	2.5712e-05	5.14385e-05	38.76	1.97879e-05	0.000144017	38.7	1.35691e-05	8.98669e-05	37.08	1.92683e-05	0.000119111	8.6	0	2.60062e-06	31.7376	1.84397e-05	8.76748e-05	18.7872	2.31959e-05	3.12567e-05	26.8736	1.55602e-05	6.35125e-05	19.2	7.18371e-06	2.24529e-05	18.3	2.52086e-05	2.27618e-05	14.94	1.20921e-05	1.51689e-05	22.14	1.77888e-05	6.38757e-05	25.232	1.15592e-05
9.66	0	6.52157e-07	29.8528	5.7554e-06	0.000118458	27.9072	1.59547e-05	6.66282e-05	22.8	1.49177e-05	1.35608e-05	36.78	2.5712e-05	5.19057e-05	39.12	1.87516e-05	0.000144967	39	1.40949e-05	9.17431e-05	37.38	1.92683e-05	0.000121001	8.67	0	2.59962e-06	31.8592	1.84397e-05	8.83407e-05	18.9088	2.37113e-05	3.22383e-05	27.056	1.45228e-05	6.35106e-05	19.5	6.66558e-06	2.33857e-05	18.66	2.52086e-05	2.32274e-05	15.12	1.31548e-05	1.51689e-05	22.38	1.77888e-05	6.43528e-05	25.4752	1.15592e-05
9.77	0	6.51762e-07	30.2784	5.7554e-06	0.000121844	27.7856	1.59547e-05	6.66285e-05	22.8608	1.49177e-05	1.30742e-05	36.78	2.5712e-05	5.19057e-05	39.36	1.97879e-05	0.000146868	39.24	1.40949e-05	9.31512e-05	37.56	1.97886e-05	0.00012242	8.67	0	2.59962e-06	32.224	1.84397e-05	9.03383e-05	18.9696	2.37113e-05	3.22377e-05	27.2384	1.60788e-05	6.49808e-05	19.8	7.69653e-06	2.38556e-05	18.78	2.52086e-05	2.27618e-05	15.24	1.26257e-05	1.56433e-05	22.5	1.77888e-05	6.53061e-05	25.6576	1.20861e-05
9.77	0	6.51762e-07	30.2784	5.7554e-06	0.000121844	28.0896	1.59547e-05	6.76014e-05	22.9824	1.49177e-05	1.30739e-05	37.02	2.5712e-05	5.28421e-05	39.6	2.0835e-05	0.000149245	39.48	1.35691e-05	9.50274e-05	37.56	1.97886e-05	0.00012242	8.73	0	2.59877e-06	32.6496	1.84397e-05	9.36701e-05	19.6992	2.37113e-05	3.41958e-05	27.4816	1.86722e-05	6.5469e-05	20.1	8.21147e-06	2.52566e-05	18.96	2.57246e-05	2.36895e-05	15.42	1.26257e-05	1.56433e-05	22.68	1.77888e-05	6.57832e-05	25.84	1.26119e-05
9.89	0	6.51332e-07	30.5824	6.47482e-06	0.000123876	28.272	1.59547e-05	6.76009e-05	22.9824	1.49177e-05	1.30739e-05	37.32	2.62291e-05	5.28421e-05	39.6	2.0835e-05	0.000149245	39.72	1.40949e-05	9.73788e-05	37.8	1.97886e-05	0.000123838	8.79	0	2.59792e-06	32.6496	1.84397e-05	9.36701e-05	20.3072	2.42268e-05	3.66465e-05	27.6032	1.91909e-05	6.64491e-05	20.34	7.69333e-06	2.47902e-05	19.14	2.52086e-05	2.4155e-05	15.54	1.26113e-05	1.56433e-05	22.86	1.77888e-05	6.62674e-05	26.0832	1.26119e-05
9.89	0	6.51332e-07	30.5824	6.47482e-06	0.000123876	28.3936	1.59547e-05	6.80875e-05	23.1648	1.49177e-05	1.40462e-05	37.56	2.67419e-05	5.37775e-05	39.84	2.0835e-05	0.000150195	39.72	1.40949e-05	9.73788e-05	38.04	1.92661e-05	0.000125731	8.85	0	2.59706e-06	32.7712	1.84397e-05	9.56711e-05	19.8208	2.42268e-05	3.66515e-05	27.7856	1.65975e-05	6.64472e-05	20.46	8.21147e-06	2.47884e-05	19.38	2.57246e-05	2.46188e-05	15.84	1.31593e-05	1.65975e-05	23.22	1.77888e-05	6.76889e-05	26.2048	1.2085e-05
10.01	0	6.50901e-07	30.704	6.47482e-06	0.000124553	28.5152	1.59547e-05	6.80872e-05	23.2864	1.49177e-05	1.45323e-05	37.68	2.67419e-05	5.37775e-05	40.02	2.0835e-05	0.000150671	39.96	1.35691e-05	9.83186e-05	38.28	1.97886e-05	0.000128571	8.91	0	2.59621e-06	32.832	1.84397e-05	9.63378e-05	19.8816	2.26804e-05	3.61595e-05	28.0288	1.86722e-05	6.74261e-05	20.64	8.21147e-06	2.57265e-05	19.62	2.52086e-05	2.46188e-05	15.96	1.42021e-05	1.75436e-05	23.4	1.8309e-05	6.86422e-05	26.3872	1.26119e-05
10.01	0	6.50901e-07	30.704	6.47482e-06	0.000124553	28.576	1.59547e-05	6.90607e-05	23.408	1.49177e-05	1.50183e-05	37.98	2.72547e-05	5.47095e-05	40.32	2.0835e-05	0.000153522	40.26	1.35691e-05	0.000100681	38.46	1.97886e-05	0.000129042	8.98	0	2.59521e-06	32.9536	1.84397e-05	9.63361e-05	20.368	2.26804e-05	3.61545e-05	28.3328	1.86722e-05	6.7423e-05	20.88	8.21147e-06	2.57265e-05	19.8	2.52086e-05	2.46188e-05	15.96	1.42021e-05	1.75436e-05	23.52	1.83167e-05	7.05496e-05	26.6304	1.26119e-05
10.12	0	6.50507e-07	31.1904	6.47482e-06	0.000126583	28.7584	1.59547e-05	6.95471e-05	23.5296	1.49177e-05	1.64772e-05	38.22	2.77718e-05	5.61123e-05	40.5	2.0835e-05	0.000155424	40.44	1.35691e-05	0.000103043	38.7	1.97886e-05	0.000132354	9.03	0	2.5945e-06	33.0752	1.91489e-05	9.76695e-05	20.9152	2.42268e-05	3.61489e-05	28.3936	1.81535e-05	6.7913e-05	21	7.69333e-06	2.61965e-05	19.98	2.67471e-05	2.46188e-05	16.32	1.41976e-05	1.80162e-05	23.7	1.9353e-05	7.10258e-05	26.8736	1.31376e-05
10.12	0	6.50507e-07	31.1904	6.47482e-06	0.000126583	28.9408	1.544e-05	7.00335e-05	23.5904	1.54321e-05	1.6477e-05	38.22	2.77718e-05	5.61123e-05	40.68	2.0835e-05	0.000156374	40.68	1.35691e-05	0.000104934	38.94	1.97886e-05	0.000133297	9.1	0	2.59351e-06	33.5008	1.84397e-05	9.89987e-05	21.0976	2.26804e-05	3.71298e-05	28.576	1.76349e-05	6.79112e-05	21.12	8.21147e-06	2.71328e-05	20.16	2.52086e-05	2.46188e-05	16.44	1.41976e-05	1.75436e-05	23.94	1.93617e-05	7.15029e-05	26.9344	1.31376e-05
10.24	0	6.50076e-07	31.6768	7.19424e-06	0.000129969	29.0624	1.64694e-05	7.05201e-05	23.712	1.49177e-05	1.64767e-05	38.4	2.77718e-05	5.75133e-05	40.86	2.0835e-05	0.0001578	40.92	1.40949e-05	0.000105402	38.94	1.97886e-05	0.000133297	9.16	0	2.59265e-06	33.8656	1.84397e-05	9.96612e-05	21.0976	2.37113e-05	3.71298e-05	28.7584	1.86722e-05	6.84e-05	21.24	8.72429e-06	2.7601e-05	20.34	2.57246e-05	2.50844e-05	16.5	1.47312e-05	1.80162e-05	24.24	1.8837e-05	7.15029e-05	27.1776	1.31387e-05
10.24	0	6.50076e-07	31.6768	7.19424e-06	0.000129969	29.184	1.59547e-05	7.05197e-05	23.8336	1.54321e-05	1.64764e-05	38.58	2.82889e-05	5.79806e-05	40.86	2.0835e-05	0.0001578	40.92	1.40949e-05	0.000105402	39.18	1.97886e-05	0.000136609	9.22	0	2.5918e-06	33.8656	1.84397e-05	9.96612e-05	21.1584	2.21649e-05	3.76206e-05	28.9408	1.76349e-05	6.88888e-05	21.36	8.21147e-06	2.80674e-05	20.52	2.57246e-05	2.60155e-05	16.74	1.52548e-05	1.8018e-05	24.42	1.9353e-05	7.24562e-05	27.4208	1.26119e-05
10.36	0	6.49646e-07	31.92	7.19424e-06	0.000133356	29.2448	1.64694e-05	7.10064e-05	24.0768	1.49177e-05	1.64758e-05	38.82	2.88027e-05	5.89126e-05	40.98	2.0835e-05	0.000159226	41.22	1.40949e-05	0.000106342	39.36	1.97886e-05	0.0001385	9.29	0	2.59081e-06	33.8656	1.84397e-05	0.000101664	20.8544	2.42268e-05	3.76237e-05	29.184	1.97095e-05	6.93769e-05	21.48	7.69333e-06	2.90055e-05	20.76	2.57246e-05	2.6012e-05	16.86	1.47211e-05	1.84906e-05	24.6	1.8837e-05	7.29423e-05	27.6032	1.26119e-05
10.47	0	6.49251e-07	31.92	7.19424e-06	0.000133356	29.3056	1.6984e-05	7.10063e-05	24.4416	1.64609e-05	1.69612e-05	39.06	2.88027e-05	5.93799e-05	41.34	2.0835e-05	0.000160652	41.46	1.35691e-05	0.000107753	39.6	1.97886e-05	0.000140867	9.34	0	2.59009e-06	33.9872	1.91489e-05	0.000101662	21.5232	2.42268e-05	3.81083e-05	29.4272	1.91909e-05	6.98651e-05	21.66	8.21147e-06	2.90055e-05	21	2.67471e-05	2.69431e-05	17.04	1.47355e-05	1.94393e-05	24.84	1.98897e-05	7.43628e-05	27.7248	1.36645e-05
10.47	0	6.49251e-07	32.4064	7.19424e-06	0.000136064	29.4272	1.6984e-05	7.19797e-05	24.6848	1.54321e-05	1.69606e-05	39.24	2.93156e-05	6.07757e-05	41.52	2.0835e-05	0.000162078	41.7	1.40949e-05	0.000109161	39.72	1.97886e-05	0.000142285	9.41	0	2.5891e-06	33.9872	1.91489e-05	0.00010233	21.7664	2.42268e-05	3.90886e-05	29.7312	1.71162e-05	7.1334e-05	21.72	8.21147e-06	2.90055e-05	21.18	2.67471e-05	2.7407e-05	17.16	1.52548e-05	1.94393e-05	25.02	1.8837e-05	7.4839e-05	27.9072	1.36645e-05
10.6	0	6.48785e-07	32.4064	7.19424e-06	0.000136064	29.6096	1.64694e-05	7.14924e-05	24.9888	1.49177e-05	1.69599e-05	39.24	2.93156e-05	6.07757e-05	41.76	2.0835e-05	0.000163503	42	1.35691e-05	0.000110569	40.02	1.97886e-05	0.000144643	9.41	0	2.5891e-06	34.1088	1.91489e-05	0.000102996	22.0096	2.42268e-05	4.15431e-05	29.9136	1.86722e-05	7.13322e-05	21.9	8.21147e-06	2.90055e-05	21.24	2.67471e-05	2.7407e-05	17.34	1.52548e-05	1.89667e-05	25.38	1.93617e-05	7.57932e-05	28.2112	1.36645e-05
10.6	0	6.48785e-07	32.7712	7.91367e-06	0.000138095	29.792	1.64694e-05	7.29525e-05	25.232	1.54321e-05	1.74456e-05	39.42	2.93156e-05	6.17111e-05	41.94	2.0835e-05	0.000163979	42.18	1.35691e-05	0.000112928	40.02	1.97886e-05	0.000144643	9.48	0	2.5881e-06	34.2912	1.91489e-05	0.000102993	22.192	2.42268e-05	4.20326e-05	30.0352	1.81535e-05	7.13309e-05	22.08	8.21147e-06	2.99418e-05	21.48	2.67503e-05	2.78725e-05	17.58	1.52548e-05	2.03854e-05	25.56	2.041e-05	7.72236e-05	28.272	1.36645e-05
10.72	0	6.48354e-07	32.7712	7.91367e-06	0.000138095	30.0352	1.64694e-05	7.39256e-05	25.2928	1.54321e-05	1.69591e-05	39.72	3.03412e-05	6.21802e-05	41.94	2.0835e-05	0.000163979	42.42	1.35691e-05	0.000114336	40.26	2.03089e-05	0.000145589	9.55	0	2.58711e-06	34.2912	1.91489e-05	0.000102993	22.2528	2.42268e-05	4.30148e-05	30.3392	1.81535e-05	7.13278e-05	22.14	7.69333e-06	3.04117e-05	21.6	2.7262e-05	2.78725e-05	17.64	1.52548e-05	2.03854e-05	25.86	2.041e-05	7.76998e-05	28.576	1.31376e-05
10.72	0	6.48354e-07	33.0144	7.91367e-06	0.00013945	29.9744	1.64694e-05	7.44126e-05	25.4144	1.54321e-05	1.74452e-05	39.96	3.03412e-05	6.31156e-05	42.24	2.0835e-05	0.000165405	42.42	1.35691e-05	0.000114336	40.5	2.03089e-05	0.000146533	9.59	0	2.58654e-06	34.5344	1.91489e-05	0.00010566	22.4352	2.47423e-05	4.44871e-05	30.4608	1.71162e-05	7.23079e-05	22.38	8.21147e-06	3.04117e-05	21.9	2.7262e-05	2.78725e-05	18	1.52548e-05	2.08598e-05	26.1	2.09346e-05	8.00835e-05	28.7584	1.31376e-05
10.86	0	6.47852e-07	33.0144	7.91367e-06	0.00013945	29.6704	1.6984e-05	7.58739e-05	25.4752	1.54321e-05	1.7445e-05	40.14	3.03412e-05	6.45149e-05	42.6	2.0835e-05	0.00016683	42.66	1.35691e-05	0.000115747	40.68	2.03089e-05	0.000148423	9.65	0	2.58568e-06	34.8384	1.91489e-05	0.000110328	22.5568	2.57732e-05	4.49772e-05	30.5824	1.91909e-05	7.27974e-05	22.5	8.21147e-06	3.13481e-05	22.02	2.7262e-05	2.92666e-05	18.12	1.57783e-05	2.08598e-05	26.28	2.04057e-05	8.00835e-05	28.9408	1.26119e-05
10.86	0	6.47852e-07	33.2576	7.91367e-06	0.000140804	29.9136	1.64694e-05	7.53864e-05	25.7184	1.59465e-05	1.84171e-05	40.26	3.0854e-05	6.49839e-05	42.78	2.13532e-05	0.000167781	42.9	1.40949e-05	0.000117155	40.86	2.08313e-05	0.000151261	9.73	-9.63855e-07	2.58455e-06	35.0816	1.91489e-05	0.000110993	22.8	2.57732e-05	4.64489e-05	30.8256	1.97095e-05	7.27949e-05	22.68	8.21147e-06	3.22862e-05	22.26	2.7262e-05	2.92666e-05	18.3	1.63119e-05	2.08598e-05	26.52	2.14506e-05	8.05606e-05	29.184	1.31376e-05
10.97	0	6.47457e-07	33.2576	7.91367e-06	0.000140804	30.1568	1.6984e-05	7.63595e-05	25.5968	1.59465e-05	1.84175e-05	40.56	3.0854e-05	6.59194e-05	42.96	2.13532e-05	0.000168732	43.08	1.40949e-05	0.00012	41.22	2.08313e-05	0.000155531	9.79	0	2.58369e-06	35.1424	1.98582e-05	0.000111659	23.1648	2.57732e-05	4.7428e-05	31.008	1.55602e-05	7.32837e-05	22.86	9.23922e-06	3.27526e-05	22.38	2.7262e-05	3.01942e-05	18.48	1.63119e-05	2.18032e-05	26.82	2.041e-05	8.10367e-05	29.3056	1.41914e-05
10.97	0	6.47457e-07	33.6224	7.91367e-06	0.000144867	30.4	1.6984e-05	7.63589e-05	25.9616	1.64609e-05	1.84165e-05	40.56	3.0854e-05	6.59194e-05	43.2	2.13532e-05	0.000170157	43.32	1.40949e-05	0.000122849	41.4	2.08313e-05	0.000157421	9.86	0	2.5827e-06	35.264	1.98582e-05	0.000111658	23.4688	2.62887e-05	4.84077e-05	31.1904	1.86722e-05	7.42632e-05	23.1	8.72429e-06	3.36889e-05	22.62	2.7262e-05	3.11218e-05	18.6	1.63119e-05	2.1814e-05	27.12	2.14506e-05	8.199e-05	29.4272	1.41914e-05
11.09	9.68523e-07	6.47027e-07	33.6224	7.91367e-06	0.000144867	30.4608	1.6984e-05	7.68456e-05	25.9616	1.64609e-05	1.84165e-05	40.74	3.0854e-05	6.68505e-05	43.2	2.13532e-05	0.000170157	43.56	1.40949e-05	0.000124728	41.4	2.08313e-05	0.000157421	9.9	0	2.58213e-06	35.3248	1.98582e-05	0.000112324	23.6512	2.62887e-05	4.93886e-05	31.4336	1.71162e-05	7.42607e-05	23.22	8.21147e-06	3.41624e-05	22.74	2.7262e-05	3.11218e-05	18.9	1.73602e-05	2.32318e-05	27.24	2.14506e-05	8.24671e-05	29.7312	1.41914e-05
11.09	9.68523e-07	6.47027e-07	34.4128	8.63309e-06	0.000149607	30.6432	1.74987e-05	7.68451e-05	26.0832	1.59465e-05	1.84162e-05	40.86	3.0854e-05	6.73178e-05	43.56	2.13532e-05	0.000171583	43.56	1.40949e-05	0.000124728	41.64	2.08313e-05	0.000159318	9.98	0	2.58099e-06	35.3248	1.98582e-05	0.000112324	23.7728	2.68041e-05	4.98788e-05	31.4944	1.91909e-05	7.52414e-05	23.46	8.72429e-06	3.46288e-05	22.86	2.7777e-05	3.0658e-05	19.02	1.73648e-05	2.32318e-05	27.66	2.19753e-05	8.29433e-05	29.9136	1.36645e-05
11.22	0	6.4656e-07	34.4128	8.63309e-06	0.000149607	30.7648	1.74987e-05	7.83054e-05	26.3264	1.64609e-05	2.03611e-05	41.04	3.13669e-05	6.77851e-05	43.74	2.18713e-05	0.000173009	43.86	1.40949e-05	0.000125668	41.82	2.08313e-05	0.000160737	10.03	0	2.58028e-06	35.5072	1.98582e-05	0.000112322	23.712	2.68041e-05	4.98794e-05	31.7376	1.91909e-05	7.62202e-05	23.64	8.20615e-06	3.50987e-05	22.98	2.7777e-05	3.20512e-05	19.14	1.73648e-05	2.37062e-05	27.9	2.19709e-05	8.38966e-05	30.1568	1.31387e-05
11.22	0	6.4656e-07	34.4128	9.35252e-06	0.000149607	30.8256	1.6984e-05	7.83052e-05	26.448	1.64609e-05	2.32791e-05	41.28	3.18797e-05	6.96517e-05	43.92	2.18713e-05	0.00017491	44.04	1.40949e-05	0.000126136	42.06	2.08313e-05	0.000162152	10.1	0	2.57928e-06	35.6288	1.98582e-05	0.000112988	23.712	2.73196e-05	5.08622e-05	31.9808	2.07469e-05	7.67084e-05	23.76	8.20615e-06	3.46297e-05	23.16	2.67503e-05	3.15891e-05	19.26	1.73602e-05	2.46659e-05	28.2	2.19753e-05	8.38966e-05	30.3392	1.31387e-05
11.34	9.68523e-07	1.33294e-06	34.4128	9.35252e-06	0.000149607	30.8256	1.6984e-05	7.83052e-05	26.5696	1.64609e-05	2.52243e-05	41.46	3.23967e-05	7.01155e-05	44.1	2.13532e-05	0.000176336	44.28	1.40949e-05	0.000126604	42.3	2.08313e-05	0.00016546	10.1	0	2.57928e-06	35.8112	1.98582e-05	0.000112985	23.6512	2.73196e-05	5.03714e-05	32.1024	2.12656e-05	7.81792e-05	23.94	8.72108e-06	3.50987e-05	23.28	2.72652e-05	3.29806e-05	19.44	1.68311e-05	2.56201e-05	28.56	2.24956e-05	8.43728e-05	30.4	1.36656e-05
11.47	9.68523e-07	1.33248e-06	34.4128	1.00719e-05	0.000150285	30.8864	1.74987e-05	7.87919e-05	26.8128	1.64609e-05	2.52237e-05	41.46	3.23967e-05	7.01155e-05	44.4	2.13532e-05	0.000176811	44.52	1.40949e-05	0.000127548	42.54	2.08313e-05	0.000166875	10.16	0	2.57843e-06	35.9936	1.98582e-05	0.000114318	25.4144	2.73196e-05	5.87071e-05	32.4672	2.12656e-05	7.86662e-05	24.18	8.72108e-06	3.60368e-05	23.28	2.72652e-05	3.25168e-05	19.62	1.73648e-05	2.56201e-05	28.74	2.35449e-05	8.53261e-05	30.704	1.36645e-05
11.47	9.68523e-07	1.33248e-06	34.4128	1.00719e-05	0.000150285	30.9472	1.80134e-05	7.87918e-05	26.9952	1.69753e-05	2.57096e-05	41.7	3.18797e-05	7.24546e-05	44.64	2.13532e-05	0.000177762	44.82	1.40949e-05	0.000128488	42.54	2.08313e-05	0.000166875	10.22	0	2.57758e-06	36.176	1.98582e-05	0.000117653	24.5632	2.73196e-05	5.92073e-05	32.5888	2.07469e-05	7.96463e-05	24.42	9.75204e-06	3.65032e-05	23.46	2.72652e-05	3.25185e-05	19.62	1.78939e-05	2.60918e-05	28.98	2.24956e-05	8.53261e-05	30.9472	1.36645e-05
11.59	9.68523e-07	1.33205e-06	34.7776	1.00719e-05	0.000151638	31.1904	1.80134e-05	7.87912e-05	27.1776	1.64609e-05	2.57092e-05	41.94	3.18797e-05	7.29218e-05	44.64	2.13532e-05	0.000177762	44.94	1.40949e-05	0.000129892	42.72	2.08313e-05	0.000169236	10.29	0	2.57658e-06	36.176	1.98582e-05	0.000117653	24.2592	2.73196e-05	5.92104e-05	32.7712	2.07469e-05	8.01351e-05	24.6	9.23922e-06	3.69696e-05	23.58	2.72652e-05	3.29823e-05	19.8	1.68311e-05	2.60918e-05	29.28	2.35395e-05	8.58032e-05	31.1904	1.41914e-05
11.59	9.68523e-07	1.33205e-06	34.7776	1.00719e-05	0.000151638	31.1296	1.80134e-05	7.87913e-05	27.4816	1.74897e-05	2.66812e-05	42.12	3.23967e-05	7.38591e-05	44.82	2.13532e-05	0.000178713	44.94	1.40949e-05	0.000129892	42.96	2.08313e-05	0.000173975	10.36	0	2.57559e-06	36.2976	1.98582e-05	0.000119654	24.5632	2.73196e-05	5.92073e-05	32.9536	2.07469e-05	8.06239e-05	24.72	9.23922e-06	3.69696e-05	23.76	2.72652e-05	3.34479e-05	19.86	1.63119e-05	2.70487e-05	29.46	2.30236e-05	8.62803e-05	31.3728	1.47183e-05
11.71	9.68523e-07	1.33162e-06	35.5072	1.00719e-05	0.000154346	31.312	1.80134e-05	7.92777e-05	27.7856	1.74897e-05	2.81395e-05	42.3	3.23967e-05	7.43263e-05	45.06	2.18713e-05	0.000180138	45.18	1.40949e-05	0.000130836	43.2	2.08313e-05	0.000175393	10.42	0	2.57473e-06	36.3584	1.98582e-05	0.000120321	25.1104	2.78351e-05	5.92016e-05	33.1968	2.17842e-05	8.11121e-05	24.96	9.23922e-06	3.74378e-05	23.82	2.7777e-05	3.43755e-05	19.92	1.68311e-05	2.70487e-05	29.7	2.40729e-05	8.77098e-05	31.5552	1.47183e-05
11.71	9.68523e-07	1.33162e-06	35.5072	1.00719e-05	0.000154346	31.4336	1.74987e-05	7.92774e-05	28.0288	1.80041e-05	2.86253e-05	42.54	3.23967e-05	7.57326e-05	45.36	2.18767e-05	0.00018204	45.42	1.40949e-05	0.000131304	43.38	2.08313e-05	0.000177284	10.47	0	2.57402e-06	36.48	1.98582e-05	0.000120987	25.4144	2.78351e-05	5.91985e-05	33.3792	2.02282e-05	8.16009e-05	25.14	9.75204e-06	3.83741e-05	24	2.72652e-05	3.43755e-05	19.98	1.63119e-05	2.70487e-05	29.94	2.45889e-05	8.77107e-05	31.7984	1.52451e-05
11.83	9.68523e-07	1.33119e-06	35.872	9.35252e-06	0.000157732	31.5552	1.80134e-05	7.92771e-05	28.0896	1.85185e-05	2.81388e-05	42.6	3.23967e-05	7.66637e-05	45.54	2.23948e-05	0.00018299	45.6	1.40949e-05	0.000131772	43.62	2.08313e-05	0.000179652	10.55	0	2.57288e-06	36.6016	2.05674e-05	0.000121652	25.536	2.73196e-05	5.91973e-05	33.6224	2.12656e-05	8.30704e-05	25.32	9.23391e-06	3.79042e-05	24.12	2.72652e-05	3.43755e-05	20.1	1.73746e-05	3.22472e-05	30.06	2.40729e-05	8.81869e-05	32.0416	1.52451e-05
11.83	9.68523e-07	1.33119e-06	35.872	9.35252e-06	0.000157732	31.5552	1.8528e-05	8.02508e-05	28.272	1.90329e-05	2.86247e-05	42.6	3.23967e-05	7.66637e-05	45.78	2.29173e-05	0.000185842	45.84	1.46141e-05	0.00013367	43.86	2.08313e-05	0.000180601	10.61	0	3.25277e-06	36.6624	1.98582e-05	0.000122987	25.6576	2.78351e-05	6.01788e-05	33.744	2.23029e-05	8.30692e-05	25.56	9.75204e-06	3.79042e-05	24.18	2.72652e-05	3.43755e-05	20.16	1.73746e-05	3.36686e-05	30.42	2.30236e-05	8.91411e-05	32.224	1.57665e-05
11.96	9.68523e-07	1.33072e-06	36.1152	9.35252e-06	0.000159086	31.4944	1.90427e-05	8.12247e-05	28.4544	1.85185e-05	2.91106e-05	42.9	3.23967e-05	7.71319e-05	45.78	2.29173e-05	0.000185842	46.08	1.40949e-05	0.000134149	43.86	2.08313e-05	0.000180601	10.68	0	3.25177e-06	36.8448	1.98582e-05	0.000123652	25.7792	2.78351e-05	6.01776e-05	34.048	2.23029e-05	8.40474e-05	25.8	9.75204e-06	3.9307e-05	24.36	2.72652e-05	3.43746e-05	20.34	1.63119e-05	3.36677e-05	30.42	2.40729e-05	9.00944e-05	32.3456	1.52451e-05
11.96	9.68523e-07	1.33072e-06	36.1152	9.35252e-06	0.000159086	31.7376	1.95574e-05	8.12241e-05	28.6368	1.90329e-05	2.95965e-05	43.08	3.23967e-05	7.80682e-05	45.96	2.29173e-05	0.000186792	46.08	1.40949e-05	0.000134149	44.04	2.08313e-05	0.000182965	10.74	0	5.97386e-06	36.8448	1.98582e-05	0.000123652	25.9616	2.73196e-05	6.11585e-05	34.2304	2.23029e-05	8.55176e-05	25.92	1.02649e-05	4.02451e-05	24.54	2.72652e-05	3.48393e-05	20.52	1.68455e-05	3.41475e-05	30.66	2.30236e-05	9.00944e-05	32.6496	1.52451e-05
12.09	9.68523e-07	1.33025e-06	36.3584	1.00719e-05	0.000159763	31.7376	1.90427e-05	8.12241e-05	28.8192	1.95473e-05	3.00824e-05	43.38	3.23967e-05	7.90002e-05	46.14	2.34354e-05	0.000187743	46.32	1.40949e-05	0.000135567	44.34	2.08313e-05	0.000184383	10.8	0	5.973e-06	36.9664	1.98582e-05	0.000124985	26.2048	2.78351e-05	6.16474e-05	34.4128	2.23029e-05	8.5025e-05	26.22	1.02649e-05	4.02451e-05	24.66	2.72652e-05	3.48393e-05	20.58	1.68455e-05	3.41394e-05	30.84	2.45889e-05	9.05705e-05	32.8928	1.52451e-05
12.09	9.68523e-07	1.33025e-06	36.7232	1.00719e-05	0.000161794	31.7984	1.95574e-05	8.17108e-05	29.0016	1.95473e-05	3.0082e-05	43.62	3.34277e-05	7.94675e-05	46.5	2.34354e-05	0.000188694	46.56	1.46141e-05	0.000135567	44.46	2.08313e-05	0.00018627	10.87	0	5.97201e-06	37.0272	1.98582e-05	0.000124984	26.448	2.8866e-05	6.26277e-05	34.5344	2.17842e-05	8.64958e-05	26.34	1.02649e-05	4.07132e-05	24.84	2.72652e-05	3.48393e-05	20.76	1.73746e-05	3.41475e-05	31.02	2.45889e-05	9.00944e-05	33.0144	1.57665e-05
12.21	9.68523e-07	1.32982e-06	36.7232	1.00719e-05	0.000161794	31.8592	1.90427e-05	8.21975e-05	29.184	1.90329e-05	3.15406e-05	43.74	3.39405e-05	7.94675e-05	46.74	2.34354e-05	0.000189644	46.86	1.51355e-05	0.000136504	44.7	2.08313e-05	0.000187689	10.87	0	5.97201e-06	37.1488	2.05674e-05	0.000126318	26.8736	2.8866e-05	6.40975e-05	34.7776	2.33402e-05	8.6984e-05	26.52	9.74673e-06	4.11797e-05	25.08	2.82961e-05	3.62325e-05	20.88	1.6841e-05	3.60505e-05	31.2	2.46009e-05	9.10476e-05	33.1968	1.57665e-05
12.21	9.68523e-07	1.32982e-06	37.088	1.00719e-05	0.000163825	31.92	1.90427e-05	8.21973e-05	29.3664	1.95473e-05	3.34857e-05	43.74	3.39405e-05	7.94675e-05	46.98	2.34354e-05	0.000190119	46.98	1.46141e-05	0.000137444	44.94	2.08313e-05	0.000189106	10.93	0	5.97115e-06	37.1488	2.05674e-05	0.000126318	27.1776	2.93814e-05	6.606e-05	35.0208	2.33402e-05	8.79628e-05	27	1.02649e-05	4.11797e-05	25.26	2.82961e-05	3.66981e-05	21.12	1.73746e-05	3.55707e-05	31.32	2.46009e-05	9.10476e-05	33.3792	1.57665e-05
12.34	9.68523e-07	1.32936e-06	37.088	1.00719e-05	0.000163825	31.92	1.95574e-05	8.26842e-05	29.488	1.95473e-05	3.44582e-05	43.92	3.39405e-05	8.08685e-05	47.1	2.34354e-05	0.000192496	47.22	1.46141e-05	0.000137912	44.94	2.08313e-05	0.000189106	11	0	5.97016e-06	37.2096	2.05674e-05	0.000126317	27.36	3.04124e-05	6.60581e-05	35.2032	2.33402e-05	8.7961e-05	27	1.02649e-05	4.30488e-05	25.38	2.77801e-05	3.66981e-05	21.18	1.6841e-05	3.65222e-05	31.56	2.51168e-05	9.20009e-05	33.6224	1.57665e-05
12.47	9.68523e-07	2.0157e-06	37.3312	1.00719e-05	0.000164502	31.9808	1.8528e-05	8.21972e-05	29.6704	1.90329e-05	3.59168e-05	44.22	3.34277e-05	8.18048e-05	47.1	2.34354e-05	0.000192496	47.46	1.46141e-05	0.000138383	45.18	2.08313e-05	0.000191469	11.06	0	5.96931e-06	37.2096	2.05674e-05	0.000126317	27.36	2.98969e-05	6.65496e-05	35.4464	2.28216e-05	8.84492e-05	27.12	1.02649e-05	4.35188e-05	25.56	2.72652e-05	3.66981e-05	21.3	1.73646e-05	3.69966e-05	31.74	2.46009e-05	9.20009e-05	33.8656	1.47183e-05
12.47	9.68523e-07	2.0157e-06	37.3312	1.00719e-05	0.000164502	31.9808	1.90427e-05	8.31709e-05	29.6704	1.90329e-05	3.59168e-05	44.4	3.39405e-05	8.2742e-05	47.4	2.34354e-05	0.000192971	47.46	1.46141e-05	0.000138383	45.36	2.08313e-05	0.000193358	11.13	0	5.96831e-06	37.3312	2.05674e-05	0.00012765	27.4816	3.04124e-05	6.65483e-05	35.6288	2.59336e-05	8.94286e-05	27.24	1.02649e-05	4.35188e-05	25.74	2.77801e-05	3.71636e-05	21.48	1.78982e-05	3.79508e-05	31.98	2.61728e-05	9.29613e-05	33.9872	1.62934e-05
12.6	9.68523e-07	2.01524e-06	37.6352	1.07914e-05	0.000165856	31.9808	1.90427e-05	8.31709e-05	29.8528	1.95473e-05	3.64028e-05	44.46	3.39405e-05	8.36784e-05	47.64	2.34354e-05	0.000193922	47.7	1.46141e-05	0.000139331	45.6	2.08313e-05	0.000196672	11.2	0	5.96731e-06	37.4528	2.12766e-05	0.000126981	27.6032	3.09278e-05	6.75299e-05	35.9328	2.54149e-05	8.99162e-05	27.48	1.02649e-05	4.35188e-05	25.92	2.77801e-05	3.66981e-05	21.72	1.78982e-05	3.65258e-05	32.16	2.56568e-05	9.39066e-05	34.2912	1.5772e-05
12.6	9.68523e-07	2.01524e-06	37.6352	1.07914e-05	0.000165856	31.9808	1.95574e-05	8.31709e-05	29.9136	1.90329e-05	3.6889e-05	44.76	3.39405e-05	8.50829e-05	47.76	2.39536e-05	0.000195348	47.94	1.46141e-05	0.000139331	45.84	2.08313e-05	0.000197619	11.26	0	5.96646e-06	37.5136	2.12766e-05	0.00012698	28.0288	3.09278e-05	6.94911e-05	36.176	2.59336e-05	9.18764e-05	28.8	1.12926e-05	4.86669e-05	25.98	2.77801e-05	3.71636e-05	21.9	1.68355e-05	3.70002e-05	32.34	2.72134e-05	9.39066e-05	34.5344	1.62934e-05
12.73	9.68523e-07	2.01477e-06	38.1216	1.07914e-05	0.000166532	31.9808	1.90427e-05	8.31709e-05	30.0352	1.90329e-05	3.78614e-05	45	3.39405e-05	8.64839e-05	48.06	2.44815e-05	0.000195823	48.12	1.46141e-05	0.000139799	46.08	2.13516e-05	0.000201396	11.32	0	5.96561e-06	37.5136	2.05674e-05	0.000128315	28.576	3.19588e-05	7.19425e-05	36.4192	2.48963e-05	9.23646e-05	27.9	1.18054e-05	4.91342e-05	26.1	2.82961e-05	3.8093e-05	22.14	1.73646e-05	3.70002e-05	32.52	2.66974e-05	9.39066e-05	34.656	1.62934e-05
12.73	9.68523e-07	2.01477e-06	38.1216	1.07914e-05	0.000166532	31.9808	1.95574e-05	8.31709e-05	30.1568	1.85185e-05	3.73747e-05	45	3.39405e-05	8.64839e-05	48.36	2.44815e-05	0.000196773	48.36	1.46141e-05	0.000141689	46.32	2.08313e-05	0.00020187	11.39	-9.63855e-07	5.96461e-06	37.5744	2.05674e-05	0.000128314	28.7584	3.19588e-05	7.2432e-05	36.6016	2.33402e-05	9.23627e-05	27.9	1.12926e-05	4.91333e-05	26.34	2.82961e-05	3.76292e-05	22.38	1.73691e-05	3.79517e-05	32.76	2.61728e-05	9.4859e-05	34.7776	1.68147e-05
12.86	9.68523e-07	2.0143e-06	38.3648	1.15108e-05	0.000167886	32.0416	2.00721e-05	8.36576e-05	30.2784	1.90329e-05	3.78608e-05	45.18	3.39405e-05	8.74185e-05	48.36	2.44815e-05	0.000196773	48.6	1.46141e-05	0.000145495	46.32	2.08313e-05	0.00020187	11.46	9.63855e-07	6.64435e-06	37.5744	2.05674e-05	0.000128314	28.576	3.24742e-05	7.24339e-05	36.7232	2.74896e-05	9.28522e-05	28.14	1.12926e-05	4.96032e-05	26.7	2.82961e-05	3.76292e-05	22.68	1.78982e-05	3.93713e-05	32.94	2.77414e-05	9.4859e-05	34.96	1.62934e-05
12.86	9.68523e-07	2.0143e-06	38.3648	1.15108e-05	0.000167886	31.9808	1.90427e-05	8.41446e-05	30.3392	2.00617e-05	3.8347e-05	45.36	3.39405e-05	8.92868e-05	48.54	2.44815e-05	0.000198199	48.6	1.46141e-05	0.000145495	46.44	2.13516e-05	0.000202817	11.52	0	6.6435e-06	37.5744	2.05674e-05	0.000128314	28.6976	3.19588e-05	7.24326e-05	36.9664	2.59336e-05	9.33403e-05	28.5	1.12926e-05	4.96032e-05	26.94	2.77801e-05	3.76292e-05	22.8	1.73646e-05	3.93749e-05	33.18	2.8266e-05	9.53352e-05	35.2032	1.57665e-05
12.99	9.68523e-07	2.01384e-06	38.5472	1.15108e-05	0.00016924	31.9808	1.95574e-05	8.36577e-05	30.5216	2.00617e-05	3.8833e-05	45.66	3.39405e-05	8.9755e-05	48.84	2.44815e-05	0.000198675	48.78	1.46141e-05	0.000146903	46.74	2.13516e-05	0.00020471	11.59	0	6.6425e-06	37.5744	2.05674e-05	0.000129649	28.7584	3.19588e-05	7.2432e-05	37.088	2.6971e-05	9.38298e-05	28.8	1.18054e-05	5.00714e-05	26.88	2.77801e-05	3.76292e-05	23.04	1.73646e-05	3.98547e-05	33.42	2.8266e-05	9.62885e-05	35.5072	1.68147e-05
12.99	9.68523e-07	2.01384e-06	38.5472	1.15108e-05	0.00016924	31.9808	1.90427e-05	8.41446e-05	30.6432	2.00617e-05	3.9319e-05	45.78	3.39405e-05	9.25509e-05	49.02	2.44815e-05	0.000199625	49.02	1.46141e-05	0.000148316	46.92	2.13516e-05	0.000206129	11.65	0	6.64165e-06	37.696	2.05674e-05	0.000130315	28.88	3.24742e-05	7.24307e-05	37.3312	2.74896e-05	9.38273e-05	29.04	1.18054e-05	5.00714e-05	27.24	2.82961e-05	3.76283e-05	23.22	1.78925e-05	4.03264e-05	33.66	2.87863e-05	9.67656e-05	35.6288	1.68147e-05
13.12	9.68523e-07	2.01337e-06	38.9728	1.15108e-05	0.000170594	32.1024	1.95574e-05	8.41443e-05	30.704	2.00617e-05	3.93189e-05	45.96	3.39405e-05	9.39502e-05	49.26	2.49996e-05	0.000201051	49.2	1.46141e-05	0.000149256	47.1	2.13516e-05	0.000207547	11.65	0	6.64165e-06	37.8176	2.05674e-05	0.000130314	29.184	3.19588e-05	7.2919e-05	37.5136	2.64523e-05	9.38254e-05	29.34	1.18054e-05	5.00696e-05	27.42	2.82961e-05	3.90241e-05	23.28	1.73646e-05	4.1766e-05	33.78	2.87863e-05	9.72427e-05	35.9328	1.73416e-05
13.12	9.68523e-07	2.01337e-06	38.9728	1.15108e-05	0.000170594	31.9808	1.90427e-05	8.41446e-05	30.8256	2.00617e-05	3.93186e-05	45.96	3.39405e-05	9.39502e-05	49.5	2.49996e-05	0.000203427	49.38	1.46141e-05	0.000150192	47.34	2.13516e-05	0.000209914	11.72	0	6.64065e-06	37.8784	2.12766e-05	0.00013098	29.4272	3.29897e-05	7.43907e-05	37.696	2.8527e-05	9.48049e-05	29.52	1.28385e-05	5.14776e-05	27.66	2.82961e-05	3.94879e-05	23.52	1.84117e-05	4.22404e-05	34.02	2.87863e-05	9.72427e-05	35.9328	1.73416e-05
13.25	9.68523e-07	2.0129e-06	39.52	1.22302e-05	0.000174657	31.9808	1.95574e-05	8.41446e-05	31.0688	2.05761e-05	4.02907e-05	46.2	3.39405e-05	9.53538e-05	49.74	2.49996e-05	0.000203903	49.68	1.46141e-05	0.00015066	47.34	2.13516e-05	0.000209914	11.78	0	6.6398e-06	38	2.05674e-05	0.000132314	29.792	3.35052e-05	7.53698e-05	37.8176	2.95643e-05	9.48036e-05	29.7	1.18054e-05	5.24105e-05	27.9	2.88111e-05	3.99535e-05	23.7	1.84117e-05	4.27147e-05	34.08	2.87863e-05	9.86802e-05	36.3584	1.73416e-05
13.25	9.68523e-07	2.0129e-06	39.52	1.22302e-05	0.000174657	31.9808	1.95574e-05	8.41446e-05	31.1904	2.05761e-05	4.02904e-05	46.38	3.44533e-05	9.72221e-05	49.74	2.49996e-05	0.000203903	49.74	1.46141e-05	0.000152068	47.46	2.18719e-05	0.00021228	11.85	0	6.6388e-06	38	2.05674e-05	0.000132314	29.8528	3.35052e-05	7.53692e-05	38.0608	2.6971e-05	9.52918e-05	29.94	1.38641e-05	5.28804e-05	28.14	2.77844e-05	4.04173e-05	23.88	1.94744e-05	4.31891e-05	34.32	2.93143e-05	9.96344e-05	36.48	1.7863e-05
13.38	9.68523e-07	2.69925e-06	39.7024	1.22302e-05	0.000176689	31.9808	1.95574e-05	8.41446e-05	31.312	2.05761e-05	4.12629e-05	46.5	3.44533e-05	9.86214e-05	49.86	2.49996e-05	0.000205329	49.74	1.46141e-05	0.000152068	47.7	2.13516e-05	0.000213704	11.91	0	6.63795e-06	38.0608	2.05674e-05	0.00013298	29.9136	3.35052e-05	7.48771e-05	38.304	2.90456e-05	9.62707e-05	30.18	1.28385e-05	5.38167e-05	28.14	2.88153e-05	4.0419e-05	24	1.94744e-05	4.46177e-05	34.62	2.87897e-05	0.000101533	36.6624	1.73416e-05
13.5	9.68523e-07	2.69882e-06	39.7024	1.22302e-05	0.000176689	31.9808	1.95574e-05	8.36577e-05	31.4944	2.05761e-05	4.22352e-05	46.74	3.49661e-05	9.95569e-05	50.1	2.49996e-05	0.000206279	50.04	1.46141e-05	0.000153005	47.88	2.13516e-05	0.000215122	11.98	0	6.63696e-06	38.0608	2.05674e-05	0.00013298	29.9136	3.35052e-05	7.48771e-05	38.3648	2.80083e-05	9.67607e-05	30.54	1.33492e-05	5.38167e-05	28.44	2.93313e-05	4.08828e-05	24	1.9998e-05	4.50894e-05	34.8	3.0367e-05	0.00010201	36.8448	1.73416e-05
13.5	9.68523e-07	2.69882e-06	39.824	1.15108e-05	0.000176688	32.0416	2.00721e-05	8.41444e-05	31.5552	2.05761e-05	4.32078e-05	46.98	3.49661e-05	0.000100492	50.28	2.49996e-05	0.00020723	50.22	1.46141e-05	0.000153952	48.12	2.18719e-05	0.000217493	12.05	0	6.63596e-06	38.1216	2.05674e-05	0.000133647	30.0352	3.35052e-05	7.48759e-05	38.608	2.80083e-05	9.72489e-05	30.66	1.33492e-05	5.52195e-05	28.68	2.88153e-05	4.13484e-05	24.24	1.89353e-05	4.55638e-05	34.86	3.0367e-05	0.000101542	37.0272	1.7863e-05
13.64	9.68523e-07	2.69832e-06	39.824	1.15108e-05	0.000176688	32.1024	1.95574e-05	8.46311e-05	31.7984	2.05761e-05	4.46663e-05	46.98	3.49661e-05	0.000100492	50.52	2.55232e-05	0.00020723	50.46	1.46141e-05	0.000154892	48.36	2.18719e-05	0.000219387	12.12	0	6.63496e-06	38.1824	2.05674e-05	0.000135649	30.1568	3.35052e-05	7.48746e-05	38.7904	2.6971e-05	9.72471e-05	30.78	1.18054e-05	5.52195e-05	28.92	2.93313e-05	4.18122e-05	24.48	1.9998e-05	4.74605e-05	35.04	2.9851e-05	0.000102486	37.2704	1.7863e-05
13.64	9.68523e-07	2.69832e-06	40.0064	1.15108e-05	0.000178043	32.1632	2.05867e-05	8.4631e-05	31.92	2.05761e-05	4.51524e-05	47.04	3.49661e-05	0.000100956	50.82	2.55232e-05	0.00020818	50.64	1.46141e-05	0.00015536	48.36	2.18719e-05	0.000219387	12.18	0	6.63411e-06	38.2432	2.05674e-05	0.000135648	30.5216	3.35052e-05	7.58537e-05	38.912	2.74896e-05	9.77365e-05	31.02	1.3346e-05	5.52195e-05	28.98	2.77844e-05	4.13484e-05	24.36	2.10408e-05	4.79349e-05	35.34	3.14152e-05	0.000103439	37.4528	1.7863e-05
13.77	9.68523e-07	3.38466e-06	40.0064	1.15108e-05	0.000178043	32.1632	2.05867e-05	8.41441e-05	31.9808	2.00617e-05	4.51522e-05	47.34	3.49661e-05	0.000100956	50.82	2.55232e-05	0.00020818	50.76	1.46141e-05	0.000157265	48.48	2.13516e-05	0.000220334	12.24	0	6.63326e-06	38.304	2.05674e-05	0.000136315	30.8256	3.35052e-05	7.73248e-05	39.0944	2.8527e-05	9.77346e-05	31.32	1.23204e-05	5.61567e-05	29.28	2.83004e-05	4.2276e-05	24.78	2.15798e-05	4.84148e-05	35.52	3.19356e-05	0.00010297	37.696	1.83888e-05
13.77	9.68523e-07	3.38466e-06	40.5536	1.22302e-05	0.000182106	32.224	2.00721e-05	8.4144e-05	32.1024	2.05761e-05	4.56383e-05	47.58	3.49661e-05	0.000101424	51.12	2.60402e-05	0.000209131	50.76	1.46141e-05	0.000157265	48.66	2.13516e-05	0.000221752	12.31	9.63855e-07	6.63226e-06	38.304	2.05674e-05	0.000136315	30.9472	3.40206e-05	7.83063e-05	39.3376	2.80083e-05	9.82228e-05	31.56	1.3346e-05	5.70922e-05	29.52	2.88153e-05	4.18122e-05	24.96	2.26326e-05	4.84238e-05	35.64	3.24645e-05	0.000103447	37.8176	1.83844e-05
13.9	9.68523e-07	3.3842e-06	40.5536	1.22302e-05	0.000182106	32.224	2.00721e-05	8.46308e-05	32.2848	2.05761e-05	4.56378e-05	47.7	3.49661e-05	0.000102356	51.36	2.60456e-05	0.000211032	51.12	1.46141e-05	0.000159152	48.84	2.18719e-05	0.000222703	12.38	0	6.63127e-06	38.4864	2.12766e-05	0.00013698	30.9472	3.35052e-05	7.87977e-05	39.52	2.95643e-05	0.000100184	31.74	1.4377e-05	5.70922e-05	29.82	2.93313e-05	4.27416e-05	25.08	2.10408e-05	4.9369e-05	35.88	3.14196e-05	0.0001044	38.0608	1.89112e-05
13.9	9.68523e-07	3.3842e-06	41.1008	1.22302e-05	0.000185491	32.3456	2.00721e-05	8.51174e-05	32.4672	2.05761e-05	4.66101e-05	47.94	3.49661e-05	0.000102825	51.54	2.60456e-05	0.000212458	51.3	1.46141e-05	0.000160567	49.14	2.18719e-05	0.00022365	12.44	0	6.63041e-06	38.5472	2.19858e-05	0.000137647	31.008	3.35052e-05	7.83057e-05	39.7024	2.74896e-05	0.000100672	31.92	1.4377e-05	5.80285e-05	29.94	2.88153e-05	4.32071e-05	25.38	2.26326e-05	4.98434e-05	35.94	3.14229e-05	0.0001044	38.304	1.7863e-05
14.04	9.68523e-07	3.3837e-06	41.1008	1.22302e-05	0.000185491	32.4672	2.00721e-05	8.46302e-05	32.528	2.05761e-05	4.661e-05	48.12	3.49661e-05	0.000103294	51.72	2.60456e-05	0.000213408	51.54	1.46141e-05	0.000161507	49.32	2.13516e-05	0.000225546	12.44	0	6.63041e-06	38.7296	2.12766e-05	0.000138979	31.0688	3.35052e-05	7.83051e-05	39.824	2.90456e-05	0.000101162	32.1	1.4377e-05	5.80259e-05	30.06	2.88153e-05	4.41348e-05	25.44	2.26326e-05	5.03232e-05	36.24	3.24679e-05	0.000105829	38.5472	1.89101e-05
14.04	9.68523e-07	3.3837e-06	41.1616	1.22302e-05	0.000186169	32.5888	2.00721e-05	8.56036e-05	32.6496	2.05761e-05	4.66097e-05	48.12	3.49661e-05	0.000103294	51.9	2.60456e-05	0.000213884	51.72	1.46141e-05	0.000163383	49.56	2.13516e-05	0.000227442	12.51	0	6.62942e-06	38.912	2.41135e-05	0.000140312	31.1904	3.35052e-05	7.83038e-05	40.0672	2.74896e-05	0.00010165	32.4	1.4377e-05	5.98995e-05	30.36	2.88153e-05	4.36709e-05	25.62	2.26326e-05	4.98524e-05	36.42	3.29925e-05	0.000105821	38.7296	1.83844e-05
14.17	9.68523e-07	2.69642e-06	41.1616	1.22302e-05	0.000186169	32.6496	2.00721e-05	8.56034e-05	32.832	2.05761e-05	4.7582e-05	48.3	3.49661e-05	0.000104696	52.26	2.65638e-05	0.00021531	51.84	1.46141e-05	0.000164319	49.56	2.13516e-05	0.000227442	12.58	-9.63855e-07	7.30916e-06	38.9728	2.41135e-05	0.000139643	31.616	3.40206e-05	7.92823e-05	40.2496	2.8527e-05	0.000102139	32.82	1.4377e-05	6.17669e-05	30.18	2.88153e-05	4.36727e-05	25.86	2.15744e-05	5.1272e-05	36.54	3.24722e-05	0.000105829	38.8512	1.89101e-05
14.17	9.68523e-07	2.69642e-06	41.2832	1.22302e-05	0.000186168	32.7104	2.00721e-05	8.56033e-05	33.136	2.05761e-05	4.75812e-05	48.48	3.49661e-05	0.000104696	52.26	2.65638e-05	0.00021531	51.84	1.46141e-05	0.000164319	49.74	2.13516e-05	0.000229811	12.65	0	7.30816e-06	38.9728	2.41135e-05	0.000139643	31.9808	3.40206e-05	8.12441e-05	40.432	2.80083e-05	0.000103118	33	1.4377e-05	6.26997e-05	30.66	2.9842e-05	4.46003e-05	25.92	2.26326e-05	5.17464e-05	36.66	3.29925e-05	0.000106783	39.1552	1.89112e-05
14.31	9.68523e-07	3.38273e-06	41.2832	1.22302e-05	0.000186168	32.9536	2.11014e-05	8.51158e-05	33.1968	2.05761e-05	4.7581e-05	48.66	3.5479e-05	0.000105627	52.44	2.65638e-05	0.000215785	52.08	1.46141e-05	0.000165259	49.98	2.13516e-05	0.000231701	12.71	9.63855e-07	7.30731e-06	38.9728	2.41135e-05	0.000140311	32.1632	3.40206e-05	8.17336e-05	40.6144	2.80083e-05	0.000103116	33.12	1.4377e-05	6.31661e-05	30.96	3.13889e-05	4.55297e-05	26.04	2.26326e-05	5.17464e-05	36.84	3.24722e-05	0.000107259	39.3376	1.89112e-05
14.31	9.68523e-07	3.38273e-06	41.5264	1.22302e-05	0.000187522	32.9536	2.00721e-05	8.60895e-05	33.5008	2.16049e-05	4.8553e-05	48.84	3.5479e-05	0.000106096	52.68	2.65638e-05	0.00021626	52.26	1.46141e-05	0.000165727	50.16	2.13516e-05	0.000233598	12.77	9.63855e-07	7.30645e-06	39.0944	2.55319e-05	0.000141644	32.1632	3.40206e-05	8.2225e-05	40.7968	3.0083e-05	0.000105077	33.24	1.4377e-05	6.36343e-05	30.78	3.0874e-05	4.55297e-05	26.22	2.26326e-05	5.27006e-05	36.96	3.24722e-05	0.000107736	39.52	1.83844e-05
14.44	9.68523e-07	3.38226e-06	41.5264	1.22302e-05	0.000187522	33.136	2.11014e-05	8.60891e-05	33.6832	2.16049e-05	4.85526e-05	48.96	3.59918e-05	0.000106096	52.92	2.60456e-05	0.000218161	52.5	1.46141e-05	0.000166199	50.28	2.13516e-05	0.000234545	12.85	0	7.30532e-06	39.2768	2.55319e-05	0.000142309	32.1632	3.50515e-05	8.2225e-05	41.04	2.8527e-05	0.000105566	33.48	1.4377e-05	6.45706e-05	31.26	3.0874e-05	4.64582e-05	26.52	2.36852e-05	5.27006e-05	37.08	3.24722e-05	0.000108688	39.7024	1.89112e-05
14.57	9.68523e-07	4.75542e-06	41.952	1.22302e-05	0.000190231	33.3792	2.11014e-05	8.60884e-05	33.8656	2.05761e-05	4.90385e-05	48.96	3.59918e-05	0.000106096	53.16	2.65638e-05	0.000219587	52.68	1.46141e-05	0.000167626	50.52	2.13516e-05	0.000235488	12.91	9.63855e-07	7.9852e-06	39.5808	2.41135e-05	0.000144975	32.224	3.50515e-05	8.22244e-05	41.1616	2.90456e-05	0.000105564	33.72	1.4377e-05	6.59734e-05	31.44	3.0874e-05	4.73876e-05	26.76	2.36852e-05	5.36467e-05	37.32	3.24722e-05	0.000109157	39.9456	1.89112e-05
14.57	9.68523e-07	4.75542e-06	41.952	1.22302e-05	0.000190231	33.3184	2.11014e-05	8.60886e-05	34.1088	2.05761e-05	4.90379e-05	49.2	3.59918e-05	0.000106563	53.34	2.60456e-05	0.000220062	52.92	1.46141e-05	0.000169509	50.52	2.13516e-05	0.000235488	12.98	9.63855e-07	7.9842e-06	39.8848	2.41135e-05	0.000148309	32.3456	3.50515e-05	8.22232e-05	41.344	2.90456e-05	0.000107034	34.08	1.4377e-05	6.59734e-05	31.62	3.19007e-05	4.83187e-05	27	2.26326e-05	5.46009e-05	37.5	3.24722e-05	0.000109642	40.1888	1.89101e-05
14.69	1.93705e-06	4.75499e-06	42.4992	1.22302e-05	0.000193617	33.3792	2.21307e-05	8.65753e-05	33.744	2.00617e-05	4.85524e-05	49.38	3.59918e-05	0.000108433	53.34	2.60456e-05	0.000220062	53.16	1.46141e-05	0.000169977	50.64	2.13516e-05	0.000237381	13.04	9.63855e-07	7.98335e-06	39.8848	2.41135e-05	0.000148309	32.4672	3.50515e-05	8.27133e-05	41.5264	3.0083e-05	0.000107033	34.5	1.54026e-05	6.78478e-05	31.8	3.13889e-05	4.83187e-05	27.3	2.31617e-05	5.60214e-05	37.8	3.29925e-05	0.000109165	40.3712	1.89112e-05
14.69	1.93705e-06	4.75499e-06	42.4992	1.22302e-05	0.000193617	33.3792	2.11014e-05	8.65753e-05	34.352	2.05761e-05	4.90372e-05	49.56	3.65088e-05	0.000109832	53.64	2.65638e-05	0.000221488	53.16	1.46141e-05	0.000169977	50.88	2.13516e-05	0.000239277	13.12	0	7.98221e-06	39.9456	2.55319e-05	0.000148308	32.9536	3.60825e-05	8.36911e-05	41.5872	2.8527e-05	0.000107032	34.8	1.54026e-05	6.83178e-05	32.04	3.13889e-05	4.87825e-05	27.66	2.31561e-05	5.69756e-05	37.92	3.29925e-05	0.000110119	40.5536	1.9437e-05
14.81	1.93705e-06	4.75456e-06	42.8032	1.22302e-05	0.000194293	33.5008	2.21307e-05	8.6575e-05	34.5344	2.10905e-05	4.95232e-05	49.56	3.65088e-05	0.000109832	53.82	2.65638e-05	0.000222914	53.28	1.46141e-05	0.000171864	51.12	2.18719e-05	0.000240698	13.18	1.92771e-06	7.98136e-06	40.0064	2.41135e-05	0.000148975	33.6224	3.60825e-05	8.81069e-05	41.7696	2.8527e-05	0.00010703	35.04	1.54026e-05	6.87842e-05	32.22	3.19007e-05	5.01774e-05	27.72	2.36852e-05	5.69756e-05	38.16	3.29925e-05	0.000110119	40.7968	1.9437e-05
14.81	1.93705e-06	4.75456e-06	42.8032	1.22302e-05	0.000194293	33.6224	2.26454e-05	8.75484e-05	34.5952	2.05761e-05	5.00094e-05	49.98	3.70227e-05	0.000110764	54.12	2.65638e-05	0.000223865	53.52	1.46141e-05	0.000171864	51.24	2.13516e-05	0.000242119	13.26	9.63855e-07	7.98022e-06	40.128	2.55319e-05	0.000148973	33.5008	3.71134e-05	8.85995e-05	42.0128	3.0083e-05	0.000107028	35.28	1.54026e-05	6.9717e-05	32.4	3.24156e-05	5.01774e-05	27.72	2.36852e-05	5.69756e-05	38.34	3.40452e-05	0.000110595	40.9792	1.9437e-05
14.95	1.93705e-06	6.12768e-06	42.9248	1.22302e-05	0.00019497	33.8656	2.26454e-05	8.85215e-05	34.7776	2.16049e-05	5.04953e-05	50.16	3.70227e-05	0.000111692	54.24	2.65638e-05	0.000224815	53.7	1.46141e-05	0.000173269	51.54	2.18719e-05	0.000242119	13.26	9.63855e-07	7.98022e-06	40.2496	2.55319e-05	0.000150306	33.6224	3.60825e-05	8.90897e-05	42.1952	3.0083e-05	0.000107026	35.46	1.59207e-05	6.9717e-05	32.58	3.29306e-05	5.20344e-05	28.02	2.36754e-05	5.745e-05	38.46	3.35205e-05	0.000111072	41.1616	1.99584e-05
14.95	1.93705e-06	6.12768e-06	42.9248	1.22302e-05	0.00019497	33.9872	2.26454e-05	8.94949e-05	34.8992	2.05761e-05	5.0495e-05	50.16	3.70227e-05	0.000111692	54.48	2.65638e-05	0.000225766	53.94	1.46141e-05	0.000174205	51.72	2.13516e-05	0.000244009	13.32	9.63855e-07	8.6601e-06	40.3712	2.55319e-05	0.000150972	33.6224	3.65979e-05	8.90897e-05	42.256	2.80083e-05	0.000107516	35.76	1.59207e-05	7.06533e-05	32.76	3.34413e-05	5.34276e-05	28.38	2.42045e-05	5.88705e-05	38.7	3.35249e-05	0.000111072	41.344	1.99584e-05
15.08	1.93705e-06	5.4404e-06	43.0464	1.22302e-05	0.000196325	34.1088	2.26454e-05	9.04683e-05	34.96	2.10905e-05	5.1954e-05	50.34	3.70227e-05	0.000113093	54.72	2.70819e-05	0.000227192	54.12	1.46141e-05	0.000175145	51.72	2.13516e-05	0.000244009	13.39	1.92771e-06	7.97837e-06	40.6144	2.55319e-05	0.000152972	33.6224	3.65979e-05	8.90897e-05	42.6208	3.0083e-05	0.000107512	36.06	1.59207e-05	7.11215e-05	32.94	3.29264e-05	5.34276e-05	28.68	2.52616e-05	5.88705e-05	38.94	3.35205e-05	0.000111549	41.648	1.99584e-05
15.08	1.93705e-06	5.4404e-06	43.0464	1.22302e-05	0.000196325	34.1088	2.26454e-05	8.99814e-05	35.1424	2.10905e-05	5.24399e-05	50.4	3.75355e-05	0.000113561	54.72	2.70819e-05	0.000227192	54.12	1.46141e-05	0.000175145	51.9	2.13516e-05	0.000244952	13.46	9.63855e-07	7.97738e-06	40.6144	2.55319e-05	0.000152972	33.6224	3.65979e-05	8.90897e-05	42.6816	3.0083e-05	0.000108002	36.18	1.59207e-05	7.15914e-05	33.18	3.29264e-05	5.38932e-05	28.86	2.4728e-05	6.02973e-05	39.06	3.40409e-05	0.000112025	41.7696	1.99584e-05
15.22	1.93705e-06	6.12672e-06	43.3504	1.29496e-05	0.000199034	34.1696	2.26454e-05	9.04681e-05	35.2032	2.16049e-05	5.24397e-05	50.64	3.80484e-05	0.000114493	54.96	2.65638e-05	0.000228618	54.3	1.46141e-05	0.00017656	52.08	2.13516e-05	0.000246845	13.52	1.92771e-06	7.97652e-06	40.9184	2.55319e-05	0.000154302	33.6832	3.65979e-05	8.90891e-05	42.864	3.1639e-05	0.000108491	36.42	1.59207e-05	7.20579e-05	33.42	3.29306e-05	5.48234e-05	28.98	2.4728e-05	6.02991e-05	39.42	3.35249e-05	0.000112493	42.0128	1.99584e-05
15.22	1.93705e-06	6.12672e-06	43.3504	1.29496e-05	0.000199034	34.2912	2.26454e-05	8.9981e-05	35.3248	2.16049e-05	5.24394e-05	50.88	3.85654e-05	0.000115425	55.2	2.65638e-05	0.000229568	54.48	1.46141e-05	0.000177032	52.26	2.13516e-05	0.000248261	13.6	1.92771e-06	8.65612e-06	41.2224	2.55319e-05	0.000154298	33.8656	3.65979e-05	8.95786e-05	43.0464	3.11203e-05	0.000108489	36.66	1.59207e-05	7.20579e-05	33.48	3.34424e-05	5.43587e-05	29.28	2.57852e-05	6.17259e-05	39.42	3.45655e-05	0.000112978	42.1952	2.04852e-05
15.34	1.93705e-06	6.12628e-06	43.7152	1.29496e-05	0.000200387	34.4128	2.26454e-05	9.04675e-05	35.4464	2.16049e-05	5.34119e-05	51.12	3.80526e-05	0.00011636	55.44	2.70819e-05	0.000230519	54.66	1.46141e-05	0.000177972	52.5	2.13516e-05	0.000249685	13.66	9.63855e-07	8.65527e-06	41.344	2.55319e-05	0.000156967	34.1088	3.65979e-05	9.05589e-05	43.168	3.0083e-05	0.000108488	37.08	1.59207e-05	7.43987e-05	33.6	3.29348e-05	5.5751e-05	29.52	2.52616e-05	6.22003e-05	39.66	3.35249e-05	0.000112978	42.256	2.04852e-05
15.34	1.93705e-06	6.12628e-06	43.7152	1.29496e-05	0.000200387	34.5344	2.26454e-05	9.0954e-05	35.5072	2.16049e-05	5.53573e-05	51.12	3.80526e-05	0.00011636	55.62	2.65638e-05	0.000232895	54.9	1.46141e-05	0.000181285	52.74	2.13516e-05	0.000251107	13.73	1.92771e-06	8.65427e-06	41.5264	2.62411e-05	0.000158299	34.4736	3.65979e-05	9.20293e-05	43.4112	3.1639e-05	0.000108976	37.32	1.59207e-05	7.58015e-05	33.96	3.34445e-05	5.62166e-05	29.76	2.57852e-05	6.26747e-05	39.96	3.40452e-05	0.000113463	42.4992	2.04852e-05
15.46	1.93705e-06	6.12585e-06	44.08	1.29496e-05	0.000203774	34.8992	2.26454e-05	9.09531e-05	35.6896	2.21193e-05	5.4384e-05	51.24	3.80526e-05	0.000117766	55.8	2.70819e-05	0.000234321	55.02	1.46141e-05	0.000182229	52.74	2.13516e-05	0.000251107	13.8	1.92771e-06	8.65327e-06	41.5264	2.55319e-05	0.000158299	34.7776	3.65979e-05	9.39918e-05	43.472	3.06017e-05	0.000108975	37.32	1.64336e-05	7.62696e-05	34.08	3.29306e-05	5.66821e-05	29.82	2.63044e-05	6.3149e-05	40.14	3.40495e-05	0.000115361	42.8032	2.04852e-05
15.58	1.93705e-06	6.12542e-06	44.08	1.29496e-05	0.000203774	34.96	2.26454e-05	9.19267e-05	35.7504	2.21193e-05	5.63294e-05	51.42	3.85654e-05	0.000118701	55.8	2.70819e-05	0.000234321	55.26	1.46141e-05	0.000184116	52.92	2.13516e-05	0.000253472	13.87	9.63855e-07	8.65228e-06	41.5264	2.55319e-05	0.000158299	35.0208	3.65979e-05	9.64463e-05	43.6544	3.1639e-05	0.000109464	37.44	1.74666e-05	7.67395e-05	34.14	3.34445e-05	5.66821e-05	30.12	2.57852e-05	6.40978e-05	40.32	3.45775e-05	0.000114893	42.9856	2.04809e-05
15.58	1.93705e-06	6.12542e-06	44.4448	1.29496e-05	0.000205805	35.0208	2.26454e-05	9.19265e-05	35.9328	2.21193e-05	5.63289e-05	51.66	3.85654e-05	0.000118701	56.04	2.70819e-05	0.000237173	55.26	1.46141e-05	0.000184116	53.1	2.13516e-05	0.000254889	13.93	9.63855e-07	7.97069e-06	41.648	2.55319e-05	0.000159633	35.0208	3.65979e-05	9.64463e-05	43.8368	3.26763e-05	0.000109953	37.56	1.74666e-05	7.7206e-05	34.62	3.29306e-05	5.76115e-05	30.18	2.57852e-05	6.59981e-05	40.56	3.50935e-05	0.000114893	43.168	2.04852e-05
15.72	1.93705e-06	6.12492e-06	44.4448	1.29496e-05	0.000205805	35.1424	2.26454e-05	9.24131e-05	35.9936	2.26337e-05	5.68152e-05	51.84	3.85654e-05	0.000120096	56.34	2.70819e-05	0.0002405	55.5	1.46141e-05	0.000186956	53.34	2.13516e-05	0.000255835	14	1.92771e-06	8.65043e-06	41.8304	2.55319e-05	0.000161633	35.0816	3.65979e-05	9.74285e-05	43.9584	3.26763e-05	0.000110442	37.74	1.74666e-05	7.7206e-05	34.8	3.49882e-05	5.854e-05	30.36	2.57852e-05	6.59981e-05	40.8	3.56182e-05	0.000115847	43.3504	2.10066e-05
15.72	1.93705e-06	6.12492e-06	44.6272	1.29496e-05	0.000209192	35.0816	2.26454e-05	9.29001e-05	36.176	2.21193e-05	5.73011e-05	51.96	3.85654e-05	0.000120564	56.52	2.70819e-05	0.000240975	55.68	1.46141e-05	0.000188375	53.52	2.13516e-05	0.00025915	14	1.92771e-06	8.65043e-06	42.4992	2.69504e-05	0.000164961	35.264	3.71134e-05	9.74266e-05	44.1408	3.0083e-05	0.000110931	38.1	1.74666e-05	7.81441e-05	34.92	3.49882e-05	5.90056e-05	30.54	2.63044e-05	6.74267e-05	40.92	3.66665e-05	0.000115847	43.5936	2.04852e-05
15.84	1.93705e-06	6.8113e-06	44.6272	1.29496e-05	0.000209192	35.1424	2.26454e-05	9.28999e-05	36.2368	2.21193e-05	5.73009e-05	52.2	3.85654e-05	0.000121033	56.76	2.70819e-05	0.000242401	55.8	1.46141e-05	0.000189311	53.64	2.18719e-05	0.000260574	14.08	1.92771e-06	8.64929e-06	42.6816	2.69504e-05	0.000166294	35.568	3.76289e-05	9.79149e-05	44.2624	3.21577e-05	0.000111911	38.4	1.69485e-05	7.90786e-05	35.1	3.49882e-05	5.90056e-05	30.6	2.57852e-05	6.83755e-05	41.16	3.61462e-05	0.0001168	43.7152	2.04852e-05
15.84	1.93705e-06	6.8113e-06	44.8096	1.29496e-05	0.000211224	35.264	2.21307e-05	9.28996e-05	36.4192	2.21193e-05	5.77868e-05	52.2	3.85654e-05	0.000121033	56.94	2.70819e-05	0.000244302	56.04	1.46141e-05	0.000190723	53.88	2.13516e-05	0.000262943	14.14	1.92771e-06	8.64844e-06	42.6816	2.69504e-05	0.000166294	35.9328	3.86598e-05	9.8894e-05	44.4448	3.3195e-05	0.000112891	38.52	1.74666e-05	7.90786e-05	35.34	3.49882e-05	5.94694e-05	30.9	2.63188e-05	6.93189e-05	41.22	3.56345e-05	0.000116809	43.9584	2.10066e-05
15.96	1.93705e-06	6.81087e-06	44.8096	1.29496e-05	0.000211224	35.5072	2.26454e-05	9.33858e-05	36.4192	2.26337e-05	5.9246e-05	52.32	3.90793e-05	0.000122433	56.94	2.70819e-05	0.000244302	56.16	1.46141e-05	0.000191663	53.88	2.13516e-05	0.000262943	14.2	9.63855e-07	8.64759e-06	42.6816	2.69504e-05	0.000166961	36.176	3.91753e-05	9.98743e-05	44.5664	3.1639e-05	0.00011338	38.88	1.74666e-05	7.95486e-05	35.52	3.49882e-05	5.94694e-05	31.08	2.73616e-05	6.93189e-05	41.52	3.61548e-05	0.000117752	44.1408	2.10066e-05
15.96	1.93705e-06	6.81087e-06	45.2352	1.29496e-05	0.000213255	35.6896	2.26454e-05	9.33854e-05	36.6624	2.26337e-05	6.07045e-05	52.56	3.90793e-05	0.000122433	57.18	2.70819e-05	0.000248104	56.16	1.46141e-05	0.000191663	54.12	2.13516e-05	0.000263415	14.27	1.92771e-06	8.64659e-06	42.6816	2.69504e-05	0.000166961	36.176	3.86598e-05	0.000100857	44.7488	3.0083e-05	0.000113869	39.18	1.74666e-05	8.0015e-05	35.7	3.49882e-05	5.99332e-05	31.32	2.68424e-05	6.88499e-05	41.82	3.61505e-05	0.000117752	44.384	2.15335e-05
16.1	1.93705e-06	6.81037e-06	45.2352	1.29496e-05	0.000213255	35.7504	2.26454e-05	9.43589e-05	36.784	2.31481e-05	6.07042e-05	52.74	3.90793e-05	0.000123368	57.36	2.70819e-05	0.000249055	56.4	1.46141e-05	0.000193547	54.36	2.13516e-05	0.000264833	14.34	1.92771e-06	8.64559e-06	42.7424	2.69504e-05	0.000167628	36.2368	3.96907e-05	0.000101348	44.8096	3.3195e-05	0.00011485	39.3	1.74666e-05	8.09531e-05	35.94	3.55042e-05	6.08626e-05	31.32	2.6838e-05	6.88499e-05	42	3.66708e-05	0.000118228	44.5664	2.15335e-05
16.1	1.93705e-06	6.81037e-06	45.5392	1.29496e-05	0.000215963	35.8112	2.31601e-05	9.58193e-05	36.9056	2.31481e-05	6.11903e-05	52.98	3.90793e-05	0.000123832	57.66	2.70819e-05	0.000250481	56.64	1.46141e-05	0.000194963	54.54	2.13516e-05	0.000266722	14.41	1.92771e-06	9.32533e-06	42.9248	2.69504e-05	0.000168293	36.3584	3.96907e-05	0.000101347	44.992	3.26763e-05	0.000114848	39.42	1.74666e-05	8.14212e-05	36.12	3.55042e-05	6.13281e-05	31.56	2.68424e-05	6.93207e-05	42.24	3.71911e-05	0.000119182	44.8096	2.15335e-05
16.22	1.93705e-06	6.80994e-06	45.5392	1.29496e-05	0.000215963	35.9328	2.31601e-05	9.63059e-05	37.088	2.31481e-05	6.11898e-05	53.1	3.90793e-05	0.000124299	57.78	2.76044e-05	0.000252382	56.82	1.46141e-05	0.000196382	54.66	2.13516e-05	0.000268143	14.48	1.92771e-06	1.06858e-05	43.168	2.69504e-05	0.000170292	36.4192	4.02062e-05	0.000101837	45.1136	3.06017e-05	0.000115337	39.6	1.84923e-05	8.18876e-05	36.36	3.49924e-05	6.1792e-05	31.86	2.73616e-05	7.02677e-05	42.42	3.71911e-05	0.000120603	44.9312	2.15335e-05
16.22	1.93705e-06	6.80994e-06	45.6608	1.29496e-05	0.000217996	35.9936	2.26454e-05	9.67926e-05	37.2704	2.31481e-05	6.26485e-05	53.1	3.90793e-05	0.000124299	58.02	2.70819e-05	0.000253332	56.94	1.46141e-05	0.000199691	54.84	2.13516e-05	0.00027145	14.55	1.92771e-06	1.06848e-05	43.5328	2.69504e-05	0.00017229	36.48	3.96907e-05	0.000101345	45.296	3.21577e-05	0.000116317	40.2	1.90072e-05	8.23541e-05	36.6	3.49924e-05	6.1792e-05	31.98	2.73616e-05	7.12219e-05	42.6	3.66708e-05	0.000121079	45.1136	2.15335e-05
16.35	1.93705e-06	6.80947e-06	45.6608	1.29496e-05	0.000217996	36.1152	2.26454e-05	9.67923e-05	37.392	2.31481e-05	6.3621e-05	53.28	3.90793e-05	0.000125236	58.26	2.76044e-05	0.000254283	57.24	1.46141e-05	0.00020111	54.84	2.13516e-05	0.00027145	14.61	1.92771e-06	1.0684e-05	43.8976	2.83688e-05	0.000174288	36.6016	4.02062e-05	0.000101344	45.4784	3.3195e-05	0.000116315	40.5	1.90072e-05	8.37551e-05	36.78	3.49924e-05	6.1792e-05	32.1	2.73616e-05	7.21761e-05	42.84	3.66708e-05	0.000121088	45.3568	2.15335e-05
16.48	1.93705e-06	6.80901e-06	45.904	1.29496e-05	0.000220027	36.3584	2.26454e-05	9.67917e-05	37.5136	2.36626e-05	6.45934e-05	53.4	3.90793e-05	0.000126171	58.26	2.76044e-05	0.000254283	57.36	1.46141e-05	0.000201582	55.14	2.13516e-05	0.000273346	14.69	1.92771e-06	1.06828e-05	43.8976	2.83688e-05	0.000174288	36.7232	3.96907e-05	0.000101343	45.5392	3.3195e-05	0.000117296	40.5	1.90072e-05	8.37551e-05	36.9	3.55042e-05	6.27231e-05	32.34	2.73616e-05	7.40764e-05	43.08	3.66708e-05	0.000121574	45.5392	2.25762e-05
16.48	1.93705e-06	6.80901e-06	45.904	1.29496e-05	0.000220027	36.5408	2.31601e-05	9.67912e-05	37.696	2.36626e-05	6.45929e-05	53.64	3.90793e-05	0.000127102	58.5	2.76044e-05	0.000255709	57.36	1.46141e-05	0.000201582	55.26	2.13516e-05	0.000275707	14.76	1.92771e-06	1.06818e-05	44.08	2.97872e-05	0.000176955	37.1488	4.07216e-05	0.000104287	45.7216	3.37137e-05	0.000117784	40.56	1.90072e-05	8.37551e-05	37.14	3.60192e-05	6.45792e-05	32.52	2.78952e-05	7.36065e-05	43.26	3.66708e-05	0.000122527	45.7216	2.25762e-05
16.61	1.93705e-06	7.49536e-06	46.4512	1.29496e-05	0.00022409	36.6624	2.31601e-05	9.92252e-05	37.8784	2.31481e-05	6.50789e-05	53.88	3.90793e-05	0.000128508	58.68	2.76044e-05	0.00025761	57.54	1.46141e-05	0.000202053	55.44	2.13516e-05	0.000278075	14.83	1.92771e-06	1.06808e-05	44.1408	2.9078e-05	0.000176954	38.0608	4.07216e-05	0.000107717	45.904	3.26763e-05	0.000118764	40.74	1.90072e-05	8.42232e-05	37.44	3.60192e-05	6.64362e-05	32.76	2.78907e-05	7.4559e-05	43.38	3.71955e-05	0.000123956	45.8432	2.25762e-05
16.61	1.93705e-06	7.49536e-06	46.4512	1.29496e-05	0.00022409	36.7232	2.31601e-05	9.9225e-05	38.1216	2.4177e-05	6.50782e-05	54	4.01134e-05	0.000128976	58.8	2.76044e-05	0.000259036	57.78	1.46141e-05	0.000203944	55.62	2.13516e-05	0.000279966	14.83	1.92771e-06	1.06808e-05	44.2624	2.9078e-05	0.00017762	37.8784	4.12371e-05	0.000109193	45.9648	3.1639e-05	0.000119745	40.98	1.90072e-05	8.42215e-05	37.56	3.60192e-05	6.55068e-05	32.88	2.68424e-05	7.5505e-05	43.56	3.71955e-05	0.000125853	46.0864	2.25762e-05
16.73	1.93705e-06	7.49492e-06	46.5728	1.29496e-05	0.000224767	36.7232	2.36747e-05	9.97119e-05	38.304	2.46914e-05	6.55642e-05	54.18	3.90793e-05	0.000130844	59.1	2.76044e-05	0.000261412	57.96	1.46141e-05	0.000205828	55.92	2.13516e-05	0.000280909	14.9	1.92771e-06	1.06798e-05	44.384	2.9078e-05	0.000178286	37.3312	4.12371e-05	0.000109199	46.0256	3.1639e-05	0.000120235	41.16	1.90072e-05	8.46914e-05	37.5	3.60192e-05	6.59707e-05	33.06	2.84188e-05	7.55077e-05	43.86	3.82438e-05	0.000127283	46.2688	2.25762e-05
16.73	1.93705e-06	7.49492e-06	46.5728	1.29496e-05	0.000224767	36.784	2.41894e-05	0.000100199	38.304	2.4177e-05	6.55642e-05	54.18	3.90793e-05	0.000130844	59.28	2.76044e-05	0.000262363	58.14	1.46141e-05	0.000207704	56.1	2.13516e-05	0.000284695	14.97	1.92771e-06	1.06788e-05	44.8096	2.9078e-05	0.000180283	37.1488	4.12371e-05	0.000109692	46.208	3.3195e-05	0.000122196	41.52	1.90072e-05	8.51578e-05	37.98	3.65309e-05	6.59707e-05	33.18	2.78851e-05	7.59794e-05	44.16	3.87728e-05	0.000127759	46.6336	2.25762e-05
16.86	1.93705e-06	7.49446e-06	46.6944	1.29496e-05	0.000226122	37.088	2.41894e-05	0.000100198	38.5472	2.46914e-05	6.60499e-05	54.36	3.90793e-05	0.000132239	59.28	2.76044e-05	0.000262363	58.26	1.46141e-05	0.000209112	56.1	2.13516e-05	0.000284695	15.04	1.92771e-06	1.06778e-05	45.0528	2.9078e-05	0.000181615	37.2704	4.12371e-05	0.0001092	46.4512	3.3195e-05	0.000122193	41.82	1.90072e-05	8.75022e-05	38.28	3.70469e-05	6.78285e-05	33.54	2.78995e-05	7.64538e-05	44.34	3.82438e-05	0.000128715	46.6944	2.25762e-05
16.86	1.93705e-06	7.49446e-06	46.9376	1.29496e-05	0.000227476	37.3312	2.41894e-05	0.000100197	38.6688	2.46914e-05	6.6536e-05	54.48	4.06262e-05	0.000134105	59.58	2.76044e-05	0.000263313	58.26	1.46141e-05	0.000209112	56.28	2.13516e-05	0.000288484	15.11	1.92771e-06	1.06768e-05	45.0528	2.9078e-05	0.000181615	38.0608	4.12371e-05	0.000109192	46.6336	3.37137e-05	0.000122682	41.94	1.90072e-05	8.8435e-05	38.34	3.70469e-05	6.82924e-05	33.66	2.84188e-05	7.59794e-05	44.46	3.82438e-05	0.000128723	46.9984	2.25762e-05
16.99	1.93705e-06	7.49399e-06	46.9376	1.29496e-05	0.000227476	37.4528	2.31601e-05	0.000101657	38.7296	2.52058e-05	6.75086e-05	54.72	4.1654e-05	0.000134573	59.82	2.76044e-05	0.000264264	58.44	1.46141e-05	0.000210525	56.46	2.13516e-05	0.000289903	15.19	1.92771e-06	1.06757e-05	45.296	2.97872e-05	0.000182946	38.4256	4.12371e-05	0.000109188	46.6336	3.3195e-05	0.000123173	42.12	1.90072e-05	8.8435e-05	38.58	3.80726e-05	6.87562e-05	33.9	2.89479e-05	7.64593e-05	44.7	3.87728e-05	0.000129677	47.3632	2.25762e-05
16.99	1.93705e-06	7.49399e-06	47.4848	1.29496e-05	0.000231539	37.5136	2.31601e-05	0.000101657	39.0944	2.52058e-05	6.79941e-05	54.84	4.1654e-05	0.000135977	59.88	2.76044e-05	0.000264739	58.62	1.46141e-05	0.000212896	56.64	2.13516e-05	0.000292266	15.25	1.92771e-06	1.06749e-05	45.296	2.97872e-05	0.000182946	38.6688	4.2268e-05	0.000110659	46.816	3.26763e-05	0.000124152	42.24	1.90072e-05	8.8435e-05	38.76	3.80726e-05	7.01485e-05	34.02	2.89479e-05	7.83596e-05	44.88	3.87728e-05	0.000131097	47.6064	2.25762e-05
17.12	1.93705e-06	8.18034e-06	47.4848	1.29496e-05	0.000231539	37.5744	2.31601e-05	0.000101657	39.216	2.57202e-05	6.79938e-05	55.08	4.1654e-05	0.000137376	60.18	2.76044e-05	0.000266635	58.8	1.46141e-05	0.00021384	56.82	2.13516e-05	0.000295571	15.32	1.92771e-06	1.20353e-05	45.4784	2.97872e-05	0.000183611	38.7904	4.2268e-05	0.000110658	46.8768	3.3195e-05	0.000125133	42.48	1.90072e-05	8.89014e-05	38.88	3.75619e-05	6.96847e-05	34.2	2.84188e-05	7.83614e-05	45.18	3.87728e-05	0.000132051	47.2416	2.15335e-05
17.12	1.93705e-06	8.18034e-06	47.728	1.29496e-05	0.000234248	37.6352	2.31601e-05	0.000102144	39.216	2.52058e-05	6.84801e-05	55.08	4.1654e-05	0.000137376	60.36	2.76044e-05	0.000268061	58.92	1.46141e-05	0.000214777	57.06	2.13516e-05	0.000297461	15.39	1.92771e-06	1.27151e-05	45.6608	3.04965e-05	0.000184944	38.912	4.27835e-05	0.00011164	46.9984	3.42324e-05	0.000126113	42.72	1.90072e-05	8.89014e-05	39.06	3.80726e-05	7.1077e-05	34.44	2.89479e-05	7.93156e-05	45.36	3.98048e-05	0.000132527	48.032	2.25762e-05
17.25	1.93705e-06	8.17987e-06	47.728	1.29496e-05	0.000234248	37.696	2.31601e-05	0.000102144	39.4592	2.52058e-05	6.94523e-05	55.26	4.1654e-05	0.000137844	60.54	2.76044e-05	0.000268536	59.16	1.46141e-05	0.000216671	57.06	2.13516e-05	0.000297461	15.46	1.92771e-06	1.27141e-05	46.0256	3.04965e-05	0.000187609	38.9728	4.27835e-05	0.000112622	47.12	3.37137e-05	0.000126112	42.96	1.90072e-05	8.93678e-05	39.18	3.80726e-05	7.20064e-05	34.56	2.84286e-05	7.93156e-05	45.66	3.87728e-05	0.000133004	48.2144	2.25762e-05
17.25	1.93705e-06	8.17987e-06	47.728	1.29496e-05	0.000236281	37.7568	2.36747e-05	0.000102144	39.52	2.52058e-05	6.89657e-05	55.38	4.1654e-05	0.000139247	60.54	2.76044e-05	0.000268536	59.34	1.46141e-05	0.000218555	57.12	2.13516e-05	0.000298405	15.53	1.92771e-06	1.33938e-05	46.0256	3.04965e-05	0.000187609	39.0336	4.27835e-05	0.000113113	47.2416	3.37137e-05	0.000126601	43.14	1.95221e-05	9.21768e-05	39.42	3.80726e-05	7.29332e-05	34.68	2.84188e-05	7.93156e-05	45.78	3.98048e-05	0.000134433	48.336	2.20505e-05
17.38	1.93705e-06	8.17941e-06	47.728	1.29496e-05	0.000236281	38.0608	2.36747e-05	0.000103603	39.7024	2.52058e-05	6.89653e-05	55.62	4.1654e-05	0.000140184	60.9	2.81268e-05	0.000269962	59.34	1.46141e-05	0.000218555	57.36	2.13516e-05	0.000301241	15.61	1.92771e-06	1.27119e-05	46.2688	3.12057e-05	0.000190943	39.1552	4.27835e-05	0.000114094	47.3632	3.3195e-05	0.00012709	43.32	1.95221e-05	9.26468e-05	39.6	3.85875e-05	7.57204e-05	34.92	2.84188e-05	8.02599e-05	46.08	3.87728e-05	0.000134442	48.5792	2.25762e-05
17.51	1.93705e-06	8.17894e-06	47.8496	1.29496e-05	0.000236281	38.2432	2.36747e-05	0.00010409	39.7024	2.52058e-05	6.9938e-05	55.74	4.1654e-05	0.000141583	61.02	2.81268e-05	0.000271388	59.46	1.46141e-05	0.000219963	57.54	2.13516e-05	0.000305498	15.68	1.92771e-06	1.33917e-05	46.4512	3.12057e-05	0.000190941	39.2768	4.27835e-05	0.000113602	47.4848	3.37137e-05	0.000128561	43.5	1.90072e-05	9.31149e-05	39.84	3.85875e-05	7.66489e-05	35.28	2.89479e-05	8.07397e-05	46.08	3.87728e-05	0.000135387	48.7616	2.25762e-05
17.51	1.93705e-06	8.17894e-06	47.8496	1.29496e-05	0.000236281	38.3648	2.41894e-05	0.00010555	39.7024	2.52058e-05	7.09108e-05	55.86	4.1654e-05	0.000142516	61.26	2.81268e-05	0.000272338	59.64	1.46141e-05	0.000221858	57.72	2.13516e-05	0.000306917	15.68	1.92771e-06	1.33917e-05	46.512	3.12057e-05	0.000191608	39.7024	4.3299e-05	0.000115563	47.6064	3.37137e-05	0.00012856	43.62	1.95221e-05	9.2645e-05	40.02	3.85875e-05	7.75783e-05	35.46	2.94714e-05	8.12141e-05	46.32	4.13854e-05	0.000135863	49.0048	2.25762e-05
17.64	1.93705e-06	9.5521e-06	48.2144	1.29496e-05	0.000237634	38.3648	2.41894e-05	0.000106037	39.824	2.52058e-05	7.09105e-05	56.04	4.1654e-05	0.00014298	61.44	2.81268e-05	0.000272814	59.82	1.46141e-05	0.000222802	57.9	2.13516e-05	0.000308335	15.74	1.92771e-06	1.33908e-05	46.6944	3.12057e-05	0.00019294	39.9456	4.27835e-05	0.000116543	47.7888	3.3195e-05	0.000129049	43.98	1.95221e-05	9.40478e-05	40.26	3.85875e-05	7.71127e-05	35.58	3.00005e-05	8.1694e-05	46.5	3.92974e-05	0.000136815	49.1264	2.25762e-05
17.64	1.93705e-06	9.5521e-06	48.2144	1.29496e-05	0.000237634	38.4256	2.41894e-05	0.000106524	39.8848	2.52058e-05	7.18831e-05	56.04	4.1654e-05	0.00014298	61.62	2.81268e-05	0.00027424	59.94	1.46141e-05	0.000224218	58.08	2.13516e-05	0.000309753	15.81	1.92771e-06	1.33898e-05	47.0592	3.19149e-05	0.000195605	40.0672	4.3299e-05	0.000117033	47.7888	3.42324e-05	0.00013003	44.22	2.0035e-05	9.45142e-05	40.38	3.85875e-05	7.85068e-05	35.64	2.94714e-05	8.16958e-05	46.8	4.19101e-05	0.000137768	49.3696	2.25762e-05
17.77	1.93705e-06	9.55163e-06	48.7008	1.29496e-05	0.000238988	38.4864	2.41894e-05	0.000106523	39.8848	2.52058e-05	7.18831e-05	56.22	4.1654e-05	0.000143447	61.62	2.81268e-05	0.00027424	60.24	1.40905e-05	0.000227524	58.08	2.13516e-05	0.000309753	15.89	1.92771e-06	1.33887e-05	47.3632	3.19149e-05	0.000198271	40.3104	4.3299e-05	0.000118014	47.8496	3.3195e-05	0.00013052	44.28	2.0035e-05	9.49806e-05	40.74	3.96132e-05	7.94362e-05	36	3.00005e-05	8.16958e-05	46.92	4.08781e-05	0.000137777	49.6128	2.31031e-05
17.77	1.93705e-06	9.55163e-06	48.7008	1.29496e-05	0.000238988	38.5472	2.41894e-05	0.000106523	40.128	2.52058e-05	7.23689e-05	56.4	4.1654e-05	0.000143915	61.8	2.8645e-05	0.000276616	60.24	1.40905e-05	0.000227524	58.38	2.13516e-05	0.000311168	15.95	1.92771e-06	1.33878e-05	47.3632	3.19149e-05	0.000198271	40.3712	4.3299e-05	0.000118996	47.9104	3.37137e-05	0.000130029	44.4	1.95221e-05	9.49806e-05	40.86	3.96132e-05	7.99e-05	36.18	2.9477e-05	8.26427e-05	47.28	4.1406e-05	0.000139674	49.7344	2.25762e-05
17.91	1.93705e-06	1.02379e-05	48.8224	1.29496e-05	0.000238987	38.7296	2.41894e-05	0.000106036	40.0064	2.52058e-05	7.28556e-05	56.64	4.1654e-05	0.000144383	62.04	2.81268e-05	0.000278992	60.42	1.35648e-05	0.000228468	58.5	2.13516e-05	0.00031259	16.03	1.92771e-06	1.33867e-05	47.5456	3.19149e-05	0.000198936	40.432	4.3299e-05	0.000118995	48.0928	3.37137e-05	0.000130518	44.7	1.95221e-05	9.59205e-05	40.86	3.96132e-05	8.03647e-05	36.42	2.94714e-05	8.31226e-05	47.46	4.1406e-05	0.000140627	50.0384	2.25762e-05
17.91	1.93705e-06	1.02379e-05	48.8224	1.29496e-05	0.000238987	38.8512	2.41894e-05	0.000107009	40.128	2.52058e-05	7.18825e-05	56.82	4.1654e-05	0.000144852	62.34	2.81268e-05	0.000281369	60.54	1.35713e-05	0.000229415	58.74	2.13516e-05	0.000314958	16.1	1.92771e-06	1.33857e-05	47.6064	3.19149e-05	0.000199603	40.4928	4.3299e-05	0.000119486	48.1536	3.3195e-05	0.000131498	44.88	2.05531e-05	9.59205e-05	41.22	3.96132e-05	8.08285e-05	36.48	2.94714e-05	8.35988e-05	47.64	4.1934e-05	0.000143963	50.16	2.25762e-05
18.05	1.93705e-06	1.02374e-05	49.0048	1.29496e-05	0.000238986	39.0944	2.41894e-05	0.000107496	40.128	2.52058e-05	7.23689e-05	56.94	4.1654e-05	0.000147189	62.4	2.8645e-05	0.000281844	60.66	1.30478e-05	0.000229884	58.86	2.13516e-05	0.000316379	16.17	1.92771e-06	1.33847e-05	47.728	3.19149e-05	0.000200269	40.5536	4.3299e-05	0.000119485	48.2752	3.3195e-05	0.000132479	45	1.95221e-05	9.63886e-05	41.46	3.96132e-05	8.12923e-05	36.78	3.10579e-05	8.45512e-05	47.88	4.1406e-05	0.000143972	50.3424	2.36245e-05
18.05	1.93705e-06	1.02374e-05	49.0048	1.29496e-05	0.000238986	39.1552	2.41894e-05	0.000108469	40.2496	2.57202e-05	7.28549e-05	56.94	4.1654e-05	0.000147189	62.64	2.8645e-05	0.00028327	60.9	1.30478e-05	0.000230828	59.1	2.13516e-05	0.000316379	16.24	1.92771e-06	1.33837e-05	47.9104	3.19149e-05	0.000200934	40.6752	4.38144e-05	0.000120467	48.336	3.3195e-05	0.000132478	45.3	2.00371e-05	9.63886e-05	41.58	4.01292e-05	8.22226e-05	36.96	3.1587e-05	8.5031e-05	47.94	4.1934e-05	0.000144915	50.6464	2.25762e-05
18.17	1.93705e-06	1.0237e-05	49.248	1.29496e-05	0.000240341	39.216	2.47041e-05	0.000108956	40.3712	2.57202e-05	7.28546e-05	57.12	4.1654e-05	0.000147189	62.82	2.81268e-05	0.000283745	61.08	1.30478e-05	0.000232248	59.1	2.13516e-05	0.000316379	16.31	1.92771e-06	1.33827e-05	48.0928	3.19149e-05	0.000200931	40.9792	4.38144e-05	0.000120464	48.3968	3.52697e-05	0.000133459	45.6	2.05499e-05	9.77931e-05	41.7	4.06409e-05	8.36157e-05	37.14	3.00005e-05	8.50328e-05	48.24	4.2966e-05	0.000144448	50.768	2.31031e-05
18.17	1.93705e-06	1.0237e-05	49.248	1.29496e-05	0.000240341	39.216	2.47041e-05	0.000108956	40.3712	2.52058e-05	7.28546e-05	57.3	4.1654e-05	0.000148588	62.82	2.81268e-05	0.000283745	61.26	1.30478e-05	0.000235568	59.28	2.13516e-05	0.000318266	16.38	1.92771e-06	1.33817e-05	48.0928	3.19149e-05	0.000200931	41.4656	4.38144e-05	0.000123899	48.4576	3.3195e-05	0.000133949	45.84	2.05531e-05	9.87295e-05	41.88	4.01292e-05	8.40796e-05	37.32	3.1587e-05	8.59789e-05	48.36	4.34907e-05	0.000144915	51.072	2.31031e-05
18.32	1.93705e-06	1.09233e-05	49.6736	1.29496e-05	0.000243049	39.3376	2.47041e-05	0.000108955	40.432	2.52058e-05	7.28545e-05	57.54	4.1654e-05	0.000150926	63.06	2.81268e-05	0.000285646	61.26	1.30478e-05	0.000235568	59.46	2.13516e-05	0.000319215	16.45	1.92771e-06	1.33807e-05	48.3968	3.19149e-05	0.000202262	41.5872	4.38144e-05	0.00012488	48.5184	3.37137e-05	0.000134929	46.08	2.0035e-05	9.96641e-05	42.06	3.96132e-05	8.45451e-05	37.5	3.1587e-05	8.64515e-05	48.6	4.24587e-05	0.000145392	50.6464	2.36245e-05
18.32	1.93705e-06	1.09233e-05	49.6736	1.29496e-05	0.000243049	39.4592	2.47041e-05	0.000109442	40.5536	2.52058e-05	7.23678e-05	57.66	4.1654e-05	0.000151857	63.24	2.8645e-05	0.000286597	61.44	1.25264e-05	0.000237462	59.7	2.13516e-05	0.000319215	16.53	1.92771e-06	1.40603e-05	48.7008	3.19149e-05	0.000204261	41.5872	4.38144e-05	0.000124389	48.5792	3.3195e-05	0.00013542	46.2	2.05499e-05	9.96641e-05	42.18	4.11559e-05	8.54728e-05	37.8	3.1587e-05	8.74075e-05	48.84	4.1934e-05	0.000145401	51.3152	2.31031e-05
18.45	1.93705e-06	1.09228e-05	49.856	1.29496e-05	0.000245759	39.5808	2.47041e-05	0.000109929	40.6144	2.52058e-05	7.2854e-05	57.84	4.1654e-05	0.000152325	63.42	2.8645e-05	0.000287548	61.68	1.25264e-05	0.000238881	59.88	2.13516e-05	0.000321108	16.53	1.92771e-06	1.40603e-05	48.944	3.19149e-05	0.000205592	41.4048	4.38144e-05	0.000124882	48.7616	3.4751e-05	0.000135418	46.38	2.05499e-05	0.00010013	42.42	4.06409e-05	8.59374e-05	38.04	3.1587e-05	8.83518e-05	49.02	4.24587e-05	0.000145402	51.5584	2.41514e-05
18.58	1.93705e-06	1.16092e-05	49.856	1.29496e-05	0.000245759	39.7024	2.47041e-05	0.000109928	40.6144	2.57202e-05	7.38268e-05	57.84	4.1654e-05	0.000152325	63.54	2.81268e-05	0.000288973	61.86	1.25264e-05	0.000240766	60.06	2.13516e-05	0.000324422	16.6	1.92771e-06	1.40593e-05	49.1264	3.26241e-05	0.000207592	41.344	4.43299e-05	0.000124883	48.7616	3.37137e-05	0.000135908	46.56	2.15808e-05	0.000101069	42.6	4.06441e-05	8.59366e-05	38.4	3.1587e-05	8.83518e-05	49.14	4.24631e-05	0.000146354	51.8016	2.41514e-05
18.58	1.93705e-06	1.16092e-05	49.9776	1.29496e-05	0.000248468	39.7632	2.47041e-05	0.000109928	40.736	2.57202e-05	7.38265e-05	58.02	4.21668e-05	0.000153262	63.78	2.8645e-05	0.000289924	61.98	1.2005e-05	0.000242174	60.06	2.13516e-05	0.000324422	16.68	1.92771e-06	1.40582e-05	49.248	3.26241e-05	0.000208926	41.4048	4.43299e-05	0.000124882	48.8832	3.57884e-05	0.000136398	46.74	2.15808e-05	0.000101069	42.84	4.1159e-05	8.82583e-05	38.46	3.1587e-05	8.93061e-05	49.44	4.29834e-05	0.000147784	51.8016	2.41514e-05
18.72	1.93705e-06	1.16087e-05	49.9776	1.29496e-05	0.000248468	39.8848	2.47041e-05	0.000109928	40.7968	2.57202e-05	7.43127e-05	58.14	4.21668e-05	0.000153729	63.78	2.8645e-05	0.000289924	62.16	1.2005e-05	0.000243592	60.24	2.13516e-05	0.000325841	16.75	1.92771e-06	1.40572e-05	49.4912	3.26241e-05	0.00020959	41.4656	4.38144e-05	0.000125373	48.8224	3.3195e-05	0.00013738	47.16	2.15808e-05	0.000101069	42.96	4.16708e-05	8.82583e-05	38.58	3.1587e-05	8.93061e-05	49.62	4.29834e-05	0.000147793	52.0448	2.41514e-05
18.72	1.93705e-06	1.16087e-05	50.16	1.29496e-05	0.000249145	39.9456	2.47041e-05	0.000109928	40.8576	2.46914e-05	7.38262e-05	58.26	4.21668e-05	0.000155594	63.84	2.8645e-05	0.000291825	62.16	1.2005e-05	0.000243592	60.42	2.13516e-05	0.000326785	16.81	1.92771e-06	1.40563e-05	49.4912	3.26241e-05	0.00020959	41.5264	4.43299e-05	0.000124881	48.944	3.4751e-05	0.000137378	47.52	2.15808e-05	0.000104346	43.2	4.16708e-05	8.87238e-05	38.76	3.1587e-05	8.83618e-05	49.74	4.29834e-05	0.000150159	52.1664	2.41514e-05
18.86	1.93705e-06	1.2295e-05	50.16	1.29496e-05	0.000249145	40.0672	2.47041e-05	0.000110414	40.9184	2.52058e-05	7.3826e-05	58.5	4.21668e-05	0.000156062	64.2	2.81268e-05	0.000293251	62.34	1.14793e-05	0.000245477	60.6	2.13516e-05	0.000329149	16.9	1.92771e-06	1.40551e-05	49.6736	3.26241e-05	0.00021159	41.7696	4.38144e-05	0.000124878	48.944	3.37137e-05	0.000137378	47.64	2.20937e-05	0.000104812	43.44	4.16708e-05	9.01188e-05	39	3.1587e-05	9.07347e-05	49.92	4.4036e-05	0.000149699	52.4704	2.46771e-05
18.86	1.93705e-06	1.2295e-05	50.4032	1.29496e-05	0.000250499	40.128	2.47041e-05	0.000110414	41.04	2.57202e-05	7.43121e-05	58.56	4.21668e-05	0.000156526	64.44	2.81268e-05	0.000295152	62.52	1.14793e-05	0.0002469	60.78	2.13516e-05	0.000329621	16.96	1.92771e-06	1.47349e-05	49.856	3.26241e-05	0.00021359	42.0128	4.53608e-05	0.000125859	49.0048	3.42324e-05	0.000137869	47.7	2.20937e-05	0.000105282	43.56	4.11559e-05	9.05826e-05	39.18	3.1587e-05	9.16889e-05	50.22	4.3508e-05	0.000150176	52.6528	2.41514e-05
18.99	1.93705e-06	1.29813e-05	50.4032	1.29496e-05	0.000250499	40.1888	2.57334e-05	0.000110414	41.1008	2.57202e-05	7.47983e-05	58.8	4.21668e-05	0.000157462	64.62	2.8645e-05	0.000296578	62.7	1.14793e-05	0.000249735	61.02	2.13516e-05	0.000331514	17.03	1.92771e-06	1.40532e-05	50.16	3.26241e-05	0.000215589	42.0128	4.53608e-05	0.000127333	49.0048	3.4751e-05	0.000138359	47.76	2.26065e-05	0.000105282	43.74	4.16708e-05	9.15111e-05	39.36	3.1587e-05	9.16889e-05	50.34	4.454e-05	0.000150653	52.7744	2.41514e-05
18.99	1.93705e-06	1.29813e-05	50.8896	1.29496e-05	0.00025524	40.2496	2.52187e-05	0.000111387	41.2224	2.52058e-05	7.4798e-05	58.8	4.21668e-05	0.000157462	64.8	2.81268e-05	0.00029943	62.82	1.14793e-05	0.000251147	61.08	2.13516e-05	0.000332457	17.1	1.92771e-06	1.4733e-05	50.4032	3.26241e-05	0.000217588	42.1952	4.53608e-05	0.000128805	48.944	3.42324e-05	0.000138851	48.06	2.26065e-05	0.000105282	43.98	4.16708e-05	9.2906e-05	39.72	3.21105e-05	9.16889e-05	50.58	4.4036e-05	0.000151605	53.0176	2.46771e-05
19.13	1.93705e-06	1.29808e-05	50.8896	1.29496e-05	0.00025524	40.3712	2.47041e-05	0.0001109	41.1616	2.57202e-05	7.52845e-05	58.92	4.21668e-05	0.000157926	65.1	2.81268e-05	0.000300856	63.06	1.14793e-05	0.000254457	61.08	2.13516e-05	0.000332457	17.17	1.92771e-06	1.4732e-05	50.5248	3.26241e-05	0.000218921	42.256	4.58763e-05	0.000129296	49.0048	3.37137e-05	0.000139831	48.36	2.26065e-05	0.000106688	44.22	4.16708e-05	9.33707e-05	39.84	3.26396e-05	9.31148e-05	50.88	4.3508e-05	0.000152082	53.2608	2.41514e-05
19.13	1.93705e-06	1.29808e-05	51.0112	1.29496e-05	0.000255917	40.5536	2.52187e-05	0.00011236	41.2224	2.57202e-05	7.57708e-05	59.04	4.21668e-05	0.000159326	65.1	2.81268e-05	0.000300856	63.06	1.14793e-05	0.000254457	61.26	2.13516e-05	0.00033388	17.25	1.92771e-06	1.47308e-05	50.5248	3.26241e-05	0.000218921	42.256	4.58763e-05	0.000129787	49.0048	3.52697e-05	0.000139831	48.66	2.31246e-05	0.000108561	44.4	4.16708e-05	9.52277e-05	40.08	3.26441e-05	9.40691e-05	50.88	4.3508e-05	0.000152558	53.4432	2.41514e-05
19.29	1.93705e-06	1.29802e-05	51.0112	1.29496e-05	0.000255917	40.6752	2.52187e-05	0.000113334	41.2832	2.57202e-05	7.57706e-05	59.34	4.26807e-05	0.000160729	65.22	2.81268e-05	0.000301331	63.24	1.14793e-05	0.000257775	61.5	2.08313e-05	0.000334351	17.32	1.92771e-06	1.47298e-05	50.6464	3.26241e-05	0.000220255	42.256	4.63918e-05	0.000129787	49.0048	3.4751e-05	0.000139831	48.96	2.31246e-05	0.000108561	44.58	4.21826e-05	9.56915e-05	40.32	3.31732e-05	9.35892e-05	51.9	4.40327e-05	0.000153035	53.5648	2.46771e-05
19.29	1.93705e-06	1.29802e-05	51.0112	1.29496e-05	0.000257272	40.6144	2.52187e-05	0.000113334	41.344	2.57202e-05	7.67432e-05	59.46	4.31935e-05	0.000161665	65.34	2.81268e-05	0.000302757	63.42	1.09579e-05	0.000259191	61.68	2.08313e-05	0.000337669	17.39	1.92771e-06	1.47288e-05	50.9504	3.26241e-05	0.000221586	42.1952	4.58763e-05	0.000129296	49.0656	3.26763e-05	0.000138849	49.08	2.26065e-05	0.000109966	44.76	4.21826e-05	9.61571e-05	40.62	3.26396e-05	9.54922e-05	51.9	4.3508e-05	0.000153512	53.8688	2.46771e-05
19.43	1.93705e-06	1.29797e-05	51.0112	1.29496e-05	0.000257272	40.6144	2.52187e-05	0.000114308	41.344	2.57202e-05	7.62568e-05	59.64	4.31935e-05	0.000163071	65.52	2.76022e-05	0.000303707	63.6	1.09579e-05	0.000259659	61.86	2.08313e-05	0.00033956	17.39	1.92771e-06	1.47288e-05	51.2544	3.26241e-05	0.000222917	42.1952	4.58763e-05	0.000129296	49.0048	3.26763e-05	0.000139831	49.26	2.26065e-05	0.000109966	45.06	4.26975e-05	9.75494e-05	40.8	3.21105e-05	9.64464e-05	52.02	4.5068e-05	0.000153512	54.0512	2.41514e-05
19.43	1.93705e-06	1.29797e-05	51.072	1.29496e-05	0.000257272	40.736	2.52187e-05	0.000114307	41.5264	2.62346e-05	7.62564e-05	59.64	4.31935e-05	0.000163071	65.7	2.76022e-05	0.000305608	63.72	1.09579e-05	0.000261082	62.04	2.08313e-05	0.000340032	17.47	2.89157e-06	1.47277e-05	51.376	3.26241e-05	0.000223582	42.256	4.53608e-05	0.000129296	49.0656	3.1639e-05	0.000139831	49.68	2.31246e-05	0.000111368	45.18	4.21857e-05	9.80149e-05	40.98	3.31732e-05	9.64537e-05	52.5	4.5068e-05	0.000154933	54.2336	2.5204e-05
19.56	2.90557e-06	1.36661e-05	51.072	1.29496e-05	0.000257272	40.736	2.57334e-05	0.00011382	41.5264	2.52058e-05	7.62564e-05	59.76	4.31935e-05	0.000164002	66	2.76022e-05	0.000306559	63.9	9.91294e-06	0.000262498	62.04	2.08313e-05	0.000340032	17.53	1.92771e-06	1.47268e-05	51.4976	3.26241e-05	0.000224916	42.1952	4.58763e-05	0.000129296	49.0048	3.52697e-05	0.000140322	49.92	2.36396e-05	0.000111835	45.36	4.21857e-05	9.80149e-05	41.16	3.36867e-05	9.78805e-05	52.8	4.40327e-05	0.000154465	54.1728	2.5204e-05
19.71	1.93705e-06	1.36656e-05	51.4368	1.29496e-05	0.000259981	40.8576	2.57334e-05	0.000114307	41.5264	2.62346e-05	7.62564e-05	59.88	4.31935e-05	0.000164938	66	2.76022e-05	0.000306559	64.02	9.91294e-06	0.000263914	62.16	2.08313e-05	0.000340981	17.6	2.89157e-06	1.47258e-05	51.4976	3.26241e-05	0.000224916	42.1952	4.53608e-05	0.000129296	49.0048	3.52697e-05	0.000140813	50.04	2.46652e-05	0.000113241	45.6	4.16708e-05	9.84796e-05	41.28	3.42204e-05	9.78805e-05	53.04	4.55926e-05	0.000156372	54.5984	2.5204e-05
19.71	1.93705e-06	1.36656e-05	51.4368	1.29496e-05	0.000259981	40.9184	2.57334e-05	0.000114794	41.5872	2.52058e-05	7.62562e-05	60.06	4.31935e-05	0.00016587	66.18	2.76022e-05	0.00030846	64.02	9.91294e-06	0.000263914	62.4	2.03132e-05	0.000342878	17.68	1.92771e-06	1.47247e-05	51.6192	3.26241e-05	0.000226249	42.1344	4.58763e-05	0.000129789	49.0048	3.4751e-05	0.000141303	50.1	2.46652e-05	0.000113709	45.72	4.26975e-05	9.98746e-05	41.46	3.42204e-05	9.93091e-05	53.34	4.55926e-05	0.000157326	54.8416	2.5204e-05
19.86	1.93705e-06	1.43518e-05	51.9232	1.29496e-05	0.000262011	40.9792	2.57334e-05	0.000114794	41.5872	2.62346e-05	7.62562e-05	60.3	4.42191e-05	0.000166338	66.42	2.76022e-05	0.000310837	64.2	9.91294e-06	0.000265817	62.58	2.08313e-05	0.000343825	17.76	1.92771e-06	1.47236e-05	51.984	3.26241e-05	0.000228247	42.0736	4.43299e-05	0.000129789	49.0048	3.37137e-05	0.000141303	50.16	2.46652e-05	0.000113241	45.96	4.26975e-05	0.000100338	41.7	3.42204e-05	9.9789e-05	53.46	4.61129e-05	0.000158279	54.9632	2.57309e-05
19.86	1.93705e-06	1.43518e-05	51.9232	1.29496e-05	0.000262011	41.1008	2.57334e-05	0.000114306	41.648	2.52058e-05	7.62561e-05	60.42	4.42191e-05	0.000166807	66.54	2.76022e-05	0.000311787	64.44	9.39156e-06	0.000268665	62.64	2.03132e-05	0.000345245	17.83	1.92771e-06	1.47226e-05	52.3488	3.26241e-05	0.000232247	42.0128	4.53608e-05	0.00012979	48.8832	3.4751e-05	0.000141795	50.46	2.46652e-05	0.000114649	46.08	4.27007e-05	0.000101732	42	3.42204e-05	9.97808e-05	53.58	4.55926e-05	0.000158755	55.0848	2.57309e-05
19.99	2.90557e-06	1.43514e-05	52.0448	1.29496e-05	0.000264043	41.1008	2.57334e-05	0.000114306	41.5872	2.57202e-05	7.62562e-05	60.54	4.42191e-05	0.000167742	66.72	2.76022e-05	0.000312262	64.56	9.39156e-06	0.000271512	62.76	2.03132e-05	0.00034761	17.91	1.92771e-06	1.47214e-05	52.5312	3.26241e-05	0.000232912	41.8912	4.53608e-05	0.000130282	48.8224	3.42324e-05	0.000141796	50.88	2.46652e-05	0.000115585	46.32	4.37284e-05	0.000102661	42.3	3.42204e-05	0.000100735	53.94	4.61129e-05	0.000159232	55.328	2.57309e-05
19.99	2.90557e-06	1.43514e-05	52.0448	1.29496e-05	0.000264043	41.1008	2.57334e-05	0.000115767	41.7088	2.57202e-05	7.62559e-05	60.54	4.42191e-05	0.000167742	66.9	2.76022e-05	0.000313688	64.74	9.39156e-06	0.00027198	62.94	2.03132e-05	0.000348082	17.98	2.89157e-06	1.47204e-05	52.592	3.26241e-05	0.000234246	41.7088	4.58763e-05	0.000130284	48.7616	3.4751e-05	0.000141796	51.12	2.46652e-05	0.000116052	46.5	4.26975e-05	0.000104054	42.42	3.52732e-05	0.000101689	54.24	4.61129e-05	0.000159709	55.5104	2.57309e-05
20.13	2.90557e-06	1.43509e-05	52.0448	1.29496e-05	0.000264043	41.1616	2.57334e-05	0.000115767	41.7088	2.52058e-05	7.67423e-05	60.78	4.42191e-05	0.000168206	67.08	2.76022e-05	0.000314163	64.92	9.39156e-06	0.000273403	62.94	2.03132e-05	0.000348082	18.05	2.89157e-06	1.47194e-05	52.6528	3.26241e-05	0.000233578	41.4048	4.53608e-05	0.000130287	48.7616	3.42324e-05	0.000141796	51.12	2.46652e-05	0.000116522	46.68	4.32135e-05	0.000104054	42.6	3.47396e-05	0.000102169	54.36	4.61129e-05	0.000160185	55.632	2.57309e-05
20.13	2.90557e-06	1.43509e-05	52.0448	1.29496e-05	0.000264043	41.2224	2.57334e-05	0.00011674	41.7088	2.62346e-05	7.67423e-05	60.96	4.42191e-05	0.000168673	67.08	2.76022e-05	0.000314163	64.92	9.39156e-06	0.000273403	63.12	2.03132e-05	0.0003495	18.13	2.89157e-06	1.47183e-05	52.6528	3.26241e-05	0.000233578	41.1616	4.43299e-05	0.00013029	48.7008	3.42324e-05	0.000141797	51.48	2.46652e-05	0.00011746	46.98	4.37284e-05	0.000104984	42.84	3.58023e-05	0.000103123	54.54	4.55926e-05	0.000161615	55.8144	2.57309e-05
20.28	2.90557e-06	1.50371e-05	52.1664	1.29496e-05	0.000266076	41.344	2.57334e-05	0.000116253	41.7696	2.57202e-05	7.62557e-05	61.08	4.42191e-05	0.000170076	67.2	2.76022e-05	0.000315589	65.16	8.87019e-06	0.000274816	63.3	1.97907e-05	0.000351868	18.2	2.89157e-06	1.47173e-05	52.8352	3.26241e-05	0.000234911	40.9184	4.48454e-05	0.000130292	48.64	3.3195e-05	0.000141798	51.72	2.56951e-05	0.00011746	47.04	4.32124e-05	0.000105912	43.02	3.42204e-05	0.000103123	54.72	4.61129e-05	0.000162092	55.9968	2.57309e-05
20.28	2.90557e-06	1.50371e-05	52.1664	1.29496e-05	0.000266076	41.344	2.57334e-05	0.00011674	41.7696	2.52058e-05	7.67421e-05	61.2	4.42191e-05	0.000171009	67.44	2.76022e-05	0.000315589	65.28	8.87019e-06	0.000277187	63.48	1.97907e-05	0.000355186	18.2	2.89157e-06	1.47173e-05	53.2	3.26241e-05	0.000238243	40.6144	4.53608e-05	0.000129804	48.5792	3.42324e-05	0.000141798	51.84	2.62079e-05	0.00011793	47.22	4.32124e-05	0.000106843	43.32	3.52831e-05	0.000103602	54.96	4.55926e-05	0.000162558	56.1792	2.67835e-05
20.42	2.90557e-06	1.50366e-05	52.4096	1.29496e-05	0.000268107	41.344	2.52187e-05	0.00011674	41.7696	2.52058e-05	7.67421e-05	61.44	4.42191e-05	0.000171476	67.68	2.76022e-05	0.00031654	65.46	8.87019e-06	0.000278132	63.66	1.97907e-05	0.000356135	18.28	1.92771e-06	1.47162e-05	53.6256	3.26241e-05	0.000242243	40.432	4.48454e-05	0.000129315	48.5184	3.52697e-05	0.00014229	52.02	2.62079e-05	0.000118864	47.34	4.37284e-05	0.00010963	43.56	3.58023e-05	0.000105028	55.26	4.55926e-05	0.000164465	56.4832	2.57309e-05
20.42	2.90557e-06	1.50366e-05	52.4096	1.29496e-05	0.000268107	41.344	2.57334e-05	0.00011674	41.7696	2.57202e-05	7.67421e-05	61.44	4.42191e-05	0.000171476	67.8	2.70775e-05	0.000318436	65.7	8.87019e-06	0.000280975	63.96	1.97907e-05	0.000358499	18.35	2.89157e-06	1.47152e-05	53.7472	3.26241e-05	0.000243576	40.128	4.38144e-05	0.000129318	48.3968	3.42324e-05	0.0001418	52.2	2.62079e-05	0.000119336	47.58	4.32124e-05	0.000109631	43.74	3.52831e-05	0.000105975	55.5	4.55926e-05	0.00016541	56.7264	2.67791e-05
20.56	2.90557e-06	1.50361e-05	52.8352	1.29496e-05	0.000271493	41.2832	2.57334e-05	0.00011674	41.7696	2.57202e-05	7.67421e-05	61.62	4.42191e-05	0.000171944	67.92	2.70775e-05	0.000318911	65.76	8.87019e-06	0.000281923	63.96	1.97907e-05	0.000358499	18.43	2.89157e-06	1.4714e-05	53.8688	3.26241e-05	0.000243574	39.9456	4.38144e-05	0.00012932	48.4576	3.52697e-05	0.00014229	52.68	2.5178e-05	0.000119804	47.82	4.37284e-05	0.000110095	44.04	3.52831e-05	0.000106924	55.62	4.61129e-05	0.000165418	56.544	2.67835e-05
20.56	2.90557e-06	1.50361e-05	52.8352	1.29496e-05	0.000271493	41.344	2.52187e-05	0.00011674	41.7696	2.52058e-05	7.67421e-05	61.74	4.42191e-05	0.000172412	67.92	2.70775e-05	0.000318911	66	8.34881e-06	0.000284299	64.02	1.97907e-05	0.00036039	18.5	2.89157e-06	1.4713e-05	53.8688	3.26241e-05	0.000243574	39.7024	4.38144e-05	0.000129322	48.336	3.37137e-05	0.000142782	52.98	2.5178e-05	0.000120274	47.76	4.32124e-05	0.000110561	44.16	3.52831e-05	0.000107878	56.04	4.66376e-05	0.000167318	56.7872	2.73049e-05
20.71	2.90557e-06	1.57224e-05	52.9568	1.29496e-05	0.000273525	41.344	2.57334e-05	0.00011674	41.8304	2.52058e-05	7.62556e-05	61.98	4.42191e-05	0.000173347	68.22	2.70775e-05	0.000319862	66	8.34881e-06	0.000284299	64.2	1.92683e-05	0.000361808	18.58	2.89157e-06	1.53926e-05	53.9296	3.26241e-05	0.000244241	39.52	4.38144e-05	0.000129324	48.336	3.37137e-05	0.000142291	53.22	2.62079e-05	0.000122145	48.12	4.37284e-05	0.000111024	44.52	3.63359e-05	0.000108832	56.22	4.71656e-05	0.000167327	56.9696	2.73049e-05
20.86	2.90557e-06	1.57219e-05	52.9568	1.29496e-05	0.000273525	41.344	2.57334e-05	0.00011674	41.8304	2.52058e-05	7.6742e-05	62.1	4.42191e-05	0.000174745	68.46	2.70775e-05	0.000321763	66.06	8.34881e-06	0.000285715	64.32	1.92683e-05	0.000363226	18.65	2.89157e-06	1.53916e-05	54.112	3.26241e-05	0.000244239	39.3376	4.43299e-05	0.000129817	48.336	3.42324e-05	0.00014867	53.4	2.62079e-05	0.000122615	48.24	4.37284e-05	0.000111954	44.64	3.58167e-05	0.000109784	56.64	4.71656e-05	0.000168271	57.2128	2.73049e-05
20.86	2.90557e-06	1.57219e-05	52.9568	1.29496e-05	0.000273525	41.4656	2.57334e-05	0.00011674	41.8304	2.57202e-05	7.6742e-05	62.22	4.42191e-05	0.000176618	68.64	2.65594e-05	0.000323189	66.3	7.82743e-06	0.000288558	64.56	1.92683e-05	0.000364644	18.72	2.89157e-06	1.53906e-05	54.416	3.33333e-05	0.000246905	39.3376	4.48454e-05	0.000129817	48.336	3.4751e-05	0.00014867	53.82	2.67207e-05	0.000124019	48.48	4.32167e-05	0.000113813	44.94	3.58167e-05	0.000110258	57	4.71656e-05	0.000167803	57.5168	2.73049e-05
21	2.90557e-06	1.57214e-05	52.9568	1.29496e-05	0.000273525	41.4048	2.52187e-05	0.000117227	41.8912	2.57202e-05	7.67418e-05	62.34	4.42191e-05	0.000178488	68.82	2.65594e-05	0.00032509	66.54	7.82743e-06	0.000291401	64.68	1.87458e-05	0.000367489	18.79	2.89157e-06	1.53897e-05	54.72	3.26241e-05	0.000248903	39.2768	4.38144e-05	0.000129326	48.336	3.52697e-05	0.000149161	53.82	2.67207e-05	0.000124019	48.66	4.42392e-05	0.000114279	44.94	3.63359e-05	0.000112156	57.36	4.76902e-05	0.000169701	57.6992	2.73049e-05
21	2.90557e-06	1.57214e-05	53.0176	1.29496e-05	0.000273525	41.4656	2.57334e-05	0.00011674	41.8912	2.52058e-05	7.67418e-05	62.34	4.42191e-05	0.000178488	69.06	2.70775e-05	0.00032604	66.6	7.82743e-06	0.000293309	64.92	1.82255e-05	0.000369375	18.87	2.89157e-06	1.675e-05	54.9024	3.33333e-05	0.000252238	39.2768	4.53608e-05	0.000129326	48.336	3.42324e-05	0.000149652	54.12	2.67207e-05	0.000124019	48.84	4.37284e-05	0.000113813	45.24	3.68595e-05	0.000112156	57.6	4.82182e-05	0.000171131	57.9424	2.73049e-05
21.15	2.90557e-06	1.64076e-05	53.0176	1.29496e-05	0.000273525	41.4656	2.57334e-05	0.000117227	42.0128	2.62346e-05	7.72279e-05	62.58	4.4732e-05	0.000178952	69.06	2.70775e-05	0.00032604	66.84	7.82743e-06	0.00029474	64.92	1.82255e-05	0.000369375	18.94	2.89157e-06	1.6749e-05	55.1456	3.33333e-05	0.00025357	39.216	4.38144e-05	0.000129818	48.336	3.37137e-05	0.000149161	54.18	2.67207e-05	0.000124486	49.08	4.37284e-05	0.000114743	45.36	3.68595e-05	0.00011311	58.08	4.87429e-05	0.000172561	58.064	2.73049e-05
21.15	2.90557e-06	1.64076e-05	53.2608	1.29496e-05	0.000274879	41.4048	2.57334e-05	0.00011674	42.0128	2.72634e-05	7.8687e-05	62.7	4.4732e-05	0.000181289	69.06	2.65594e-05	0.000326516	66.84	7.82743e-06	0.00029474	64.92	1.82255e-05	0.000370319	19.02	2.89157e-06	1.67479e-05	55.1456	3.33333e-05	0.00025357	39.216	4.38144e-05	0.000129818	48.5184	3.4751e-05	0.00014965	54.12	2.67207e-05	0.000124958	49.26	4.42392e-05	0.000116599	45.72	3.73931e-05	0.000114064	58.44	4.87429e-05	0.000173515	58.3072	2.73049e-05
21.3	2.90557e-06	1.64071e-05	53.2608	1.29496e-05	0.000274879	41.4656	2.57334e-05	0.000117227	42.0736	2.62346e-05	7.82005e-05	62.88	4.4732e-05	0.000182225	69.3	2.65594e-05	0.000327466	66.96	7.30606e-06	0.000296157	65.16	1.82255e-05	0.000371262	19.1	2.89157e-06	1.67467e-05	55.328	3.40426e-05	0.000254235	39.2768	4.43299e-05	0.000129326	48.3968	3.37137e-05	0.000150142	54.6	2.67207e-05	0.000125425	49.32	4.47552e-05	0.000116599	45.78	3.63403e-05	0.000115493	58.68	5.08405e-05	0.000174468	58.5504	2.83531e-05
21.3	2.90557e-06	1.64071e-05	53.4432	1.29496e-05	0.000275556	41.648	2.52187e-05	0.000117226	42.1344	2.57202e-05	7.82003e-05	63.06	4.4732e-05	0.000183624	69.48	2.70775e-05	0.000328892	67.14	7.30606e-06	0.000298052	65.28	1.82255e-05	0.000372683	19.1	2.89157e-06	1.67467e-05	55.3888	3.40426e-05	0.000254902	39.3376	4.38144e-05	0.000129326	48.4576	3.37137e-05	0.000151122	54.84	2.67207e-05	0.000125425	49.5	4.47541e-05	0.000117063	46.2	3.68595e-05	0.000116447	58.92	4.97922e-05	0.000175897	58.7936	2.94058e-05
21.44	2.90557e-06	1.70934e-05	53.4432	1.29496e-05	0.000275556	41.7696	2.47041e-05	0.000117713	42.256	2.57202e-05	7.82e-05	63.18	4.4732e-05	0.000184093	69.6	2.65594e-05	0.000330318	67.32	6.7803e-06	0.000299478	65.46	1.77052e-05	0.000375522	19.17	2.89157e-06	1.67457e-05	55.5104	3.33333e-05	0.000255568	39.3984	4.38144e-05	0.000129325	48.5184	3.4751e-05	0.000151612	55.26	2.67207e-05	0.000128236	49.74	4.5269e-05	0.000118921	46.32	3.68595e-05	0.000116927	59.16	5.03202e-05	0.000177804	58.976	2.94058e-05
21.44	2.90557e-06	1.70934e-05	53.5648	1.29496e-05	0.000278943	41.7696	2.52187e-05	0.000117713	42.3168	2.62346e-05	7.81999e-05	63.18	4.4732e-05	0.000184093	69.78	2.65594e-05	0.000331744	67.5	6.25892e-06	0.000303268	65.64	1.7703e-05	0.000376471	19.24	2.89157e-06	1.67447e-05	55.8752	3.5461e-05	0.000257565	39.4592	4.38144e-05	0.000129325	48.5184	3.42324e-05	0.000153085	55.5	2.67207e-05	0.000128705	49.98	4.5269e-05	0.000118921	46.44	3.68595e-05	0.000116927	59.16	5.03202e-05	0.000177804	59.1584	2.94058e-05
21.59	2.90557e-06	1.70929e-05	53.5648	1.29496e-05	0.000278943	41.7088	2.52187e-05	0.0001182	42.3168	2.52058e-05	7.81999e-05	63.42	4.4732e-05	0.000186424	69.96	2.65594e-05	0.00033317	67.68	5.73536e-06	0.000305179	65.64	1.7703e-05	0.000376471	19.32	2.89157e-06	1.67436e-05	56.24	3.5461e-05	0.000258895	39.4592	4.38144e-05	0.000129325	48.5184	3.52697e-05	0.000153575	55.5	2.67207e-05	0.000129175	50.16	4.5269e-05	0.000119384	46.74	3.73931e-05	0.000118353	59.16	5.03202e-05	0.000177336	59.4624	2.94058e-05
21.59	2.90557e-06	1.70929e-05	53.6864	1.29496e-05	0.000280298	41.648	2.47041e-05	0.00011966	42.4992	2.57202e-05	7.81994e-05	63.54	4.4732e-05	0.000186893	69.96	2.65594e-05	0.00033317	67.92	5.73536e-06	0.000308504	65.82	1.61378e-05	0.000378365	19.4	2.89157e-06	1.67424e-05	56.24	3.5461e-05	0.000258895	39.6416	4.38144e-05	0.000129323	48.5184	3.52697e-05	0.000153575	55.56	2.67207e-05	0.000128705	50.34	4.5269e-05	0.000119384	46.98	3.73931e-05	0.000118833	59.16	5.03202e-05	0.000178757	59.7056	2.94058e-05
21.73	2.90557e-06	1.70924e-05	53.6864	1.29496e-05	0.000280298	41.648	2.52187e-05	0.000119174	42.4992	2.57202e-05	7.86858e-05	63.72	4.4732e-05	0.00018876	70.2	2.55166e-05	0.000334595	67.92	5.73536e-06	0.000308504	66	1.61378e-05	0.00037978	19.48	2.89157e-06	1.81028e-05	56.3616	3.5461e-05	0.000259561	39.7024	4.43299e-05	0.000129322	48.5184	3.52697e-05	0.000153575	56.88	2.67207e-05	0.000132451	50.34	4.57798e-05	0.000119386	47.22	3.68695e-05	0.000120262	59.16	5.03202e-05	0.000179234	59.7056	2.94058e-05
21.73	2.90557e-06	1.70924e-05	53.8688	1.29496e-05	0.00028233	41.7696	2.52187e-05	0.000119173	42.56	2.57202e-05	7.9172e-05	63.9	4.4732e-05	0.000189697	70.32	2.60347e-05	0.000335071	68.04	4.69039e-06	0.000310407	66.18	1.56197e-05	0.000380726	19.54	2.89157e-06	1.87827e-05	56.4832	3.5461e-05	0.000260227	39.7632	4.38144e-05	0.000129321	48.3968	3.3195e-05	0.000154067	56.4	2.77517e-05	0.000132451	50.64	4.5269e-05	0.000120778	47.28	3.68695e-05	0.000120741	59.4	5.03202e-05	0.000180188	60.0096	2.94058e-05
21.88	2.90557e-06	1.77786e-05	53.8688	1.29496e-05	0.00028233	41.8912	2.52187e-05	0.000119173	42.7424	2.57202e-05	7.96579e-05	64.02	4.4732e-05	0.000190633	70.5	2.55166e-05	0.000336497	68.16	5.2096e-06	0.00031183	66.3	1.50972e-05	0.000383093	19.62	2.89157e-06	1.87815e-05	56.6656	3.5461e-05	0.000261559	40.0064	4.38144e-05	0.000129319	48.5184	3.37137e-05	0.000154066	56.16	2.77517e-05	0.00013292	50.88	4.5269e-05	0.000121242	47.64	3.73931e-05	0.000121696	59.52	5.03279e-05	0.000181149	60.192	2.94058e-05
22.02	2.90557e-06	1.77781e-05	54.0512	1.29496e-05	0.000283007	42.0128	2.57334e-05	0.000119173	42.7424	2.62346e-05	8.01443e-05	64.2	4.4732e-05	0.000191565	70.74	2.55166e-05	0.000338873	68.4	4.68822e-06	0.000314669	66.54	1.50972e-05	0.000384514	19.7	2.89157e-06	1.87804e-05	56.7872	3.5461e-05	0.000262893	40.128	4.38144e-05	0.000129809	48.4576	3.26763e-05	0.000154066	56.52	2.72388e-05	0.00013292	50.7	4.5269e-05	0.000122172	47.7	3.79222e-05	0.000123601	59.64	5.08482e-05	0.000181625	60.4352	2.94058e-05
22.02	2.90557e-06	1.77781e-05	54.0512	1.29496e-05	0.000283007	42.1344	2.57334e-05	0.00012112	42.8032	2.57202e-05	8.01442e-05	64.2	4.4732e-05	0.000191565	70.92	2.55166e-05	0.000340769	68.58	4.68822e-06	0.0003175	66.66	1.45748e-05	0.000387828	19.78	2.89157e-06	1.946e-05	57.0304	3.5461e-05	0.000263557	40.3104	4.48454e-05	0.000129316	48.336	3.4751e-05	0.000154068	56.88	2.77538e-05	0.000132921	51.12	4.5269e-05	0.000123099	48	3.73931e-05	0.000124553	59.76	5.13728e-05	0.000182579	60.6176	3.0454e-05
22.16	2.90557e-06	1.91513e-05	54.112	1.29496e-05	0.000283684	42.0128	2.57334e-05	0.000121607	42.9248	2.57202e-05	8.06302e-05	64.32	4.4732e-05	0.000192497	70.92	2.55166e-05	0.000340769	68.64	4.68822e-06	0.000317976	66.66	1.45748e-05	0.000387828	19.85	2.89157e-06	1.9459e-05	57.3952	3.5461e-05	0.000265555	40.4928	4.38144e-05	0.000130297	48.3968	3.57884e-05	0.000154067	57.12	2.72388e-05	0.000135262	51.42	4.5269e-05	0.000123099	48.36	3.79222e-05	0.000125507	60.06	5.13728e-05	0.000184009	60.8608	3.0454e-05
22.16	2.90557e-06	1.91513e-05	54.112	1.29496e-05	0.000285039	42.256	2.62481e-05	0.00012258	42.9856	2.6749e-05	8.11165e-05	64.56	4.4732e-05	0.000193433	71.1	2.55166e-05	0.000341244	68.64	4.68822e-06	0.000317976	66.78	1.5095e-05	0.000388775	19.92	2.89157e-06	2.01387e-05	57.3952	3.5461e-05	0.000265555	40.6752	4.38144e-05	0.000130295	48.336	3.4751e-05	0.000154068	57.3	2.82666e-05	0.000136669	51.54	4.5269e-05	0.00012403	48.54	3.73931e-05	0.000125987	60.12	5.13728e-05	0.000185438	60.9824	3.09809e-05
22.32	2.90557e-06	1.91507e-05	54.112	1.29496e-05	0.000285039	42.4384	2.57334e-05	0.000123066	43.1072	2.6749e-05	8.16025e-05	64.68	4.4732e-05	0.000194833	71.28	2.55166e-05	0.00034267	68.82	3.64328e-06	0.000318921	66.96	1.45748e-05	0.000392086	19.98	2.89157e-06	2.08186e-05	57.6992	3.5461e-05	0.000267553	40.8576	4.38144e-05	0.000132259	48.2752	3.37137e-05	0.000154559	57.48	2.82666e-05	0.0001362	51.78	4.47541e-05	0.00012403	48.66	3.73931e-05	0.000126467	60.3	5.18975e-05	0.000186868	61.2864	3.0454e-05
22.32	2.90557e-06	1.91507e-05	54.3552	1.29496e-05	0.000285715	42.56	2.57334e-05	0.000123066	43.168	2.57202e-05	8.16024e-05	64.86	4.4732e-05	0.000195774	71.34	2.55166e-05	0.000345992	69.06	3.11752e-06	0.000320815	67.14	1.5095e-05	0.000393982	19.98	2.89157e-06	2.08186e-05	57.8208	3.5461e-05	0.000268219	41.04	4.48454e-05	0.000132748	48.2752	3.42324e-05	0.000154559	57.78	2.82666e-05	0.000137139	52.02	4.47541e-05	0.00012403	48.9	3.79222e-05	0.000126941	60.54	5.18975e-05	0.000188297	61.4688	3.09809e-05
22.47	2.90557e-06	2.25842e-05	54.3552	1.29496e-05	0.000285715	42.6816	2.62481e-05	0.000123553	43.168	2.6749e-05	8.25752e-05	64.92	4.4732e-05	0.000196238	71.58	2.49919e-05	0.000348368	69.18	2.59615e-06	0.000322223	67.26	1.5095e-05	0.000396823	20.07	2.89157e-06	2.08173e-05	57.8816	3.5461e-05	0.000268218	41.2224	4.48454e-05	0.00013422	48.1536	3.3195e-05	0.00015456	58.2	2.82666e-05	0.000138078	52.26	4.57808e-05	0.00012403	49.08	3.79222e-05	0.00012837	60.54	5.13772e-05	0.000188784	61.5904	3.0454e-05
22.47	2.90557e-06	2.25842e-05	54.416	1.29496e-05	0.00028707	42.8032	2.62481e-05	0.000123552	43.2896	2.62346e-05	8.25748e-05	64.92	4.4732e-05	0.000196238	71.7	2.49919e-05	0.000349794	69.36	2.59615e-06	0.000324118	67.38	1.40523e-05	0.000397298	20.14	2.89157e-06	2.08163e-05	58.0032	3.5461e-05	0.000269551	41.4048	4.48454e-05	0.000135201	48.2752	3.42324e-05	0.00015505	58.26	2.77517e-05	0.000138078	52.44	4.5785e-05	0.00012403	49.44	3.84558e-05	0.000129321	60.84	5.13772e-05	0.000190205	61.8944	3.09809e-05
22.61	2.90557e-06	2.25837e-05	54.416	1.29496e-05	0.00028707	42.9248	2.62481e-05	0.000124039	43.3504	2.6749e-05	8.30611e-05	65.16	4.52458e-05	0.000196705	71.94	2.49919e-05	0.000351214	69.54	2.59615e-06	0.000326481	67.38	1.40523e-05	0.000397298	20.21	2.89157e-06	2.08153e-05	58.1248	3.5461e-05	0.000270217	41.5264	4.53608e-05	0.000135692	48.2144	3.3195e-05	0.00015505	58.5	2.82666e-05	0.000138078	52.56	4.5269e-05	0.00012403	49.56	3.79222e-05	0.000130276	60.9	5.13772e-05	0.000191167	62.1376	3.09809e-05
22.61	2.90557e-06	2.25837e-05	54.5984	1.29496e-05	0.000288425	42.9856	2.62481e-05	0.000124526	43.4112	2.57202e-05	8.35473e-05	65.4	4.52458e-05	0.00019764	71.94	2.49919e-05	0.000351214	69.72	1.55117e-06	0.000329336	67.5	1.35342e-05	0.000400136	20.29	2.89157e-06	2.08142e-05	58.1248	3.5461e-05	0.000270217	41.5264	4.53608e-05	0.000136183	48.1536	3.52697e-05	0.000156032	58.68	2.82666e-05	0.000138548	52.68	4.5269e-05	0.000124494	49.74	3.94984e-05	0.000130276	61.08	5.03452e-05	0.000191644	62.2592	3.09809e-05
22.75	2.90557e-06	2.327e-05	54.5984	1.29496e-05	0.000288425	43.0464	2.62481e-05	0.000124525	43.5328	2.57202e-05	8.7438e-05	65.52	4.52458e-05	0.000199504	72.12	2.49919e-05	0.00035264	69.72	1.55117e-06	0.000329336	67.74	1.35342e-05	0.000402504	20.36	2.89157e-06	2.08132e-05	58.4896	3.5461e-05	0.000272882	41.7696	4.53608e-05	0.00013618	48.1536	3.52697e-05	0.000156032	58.98	2.82666e-05	0.000139015	52.98	4.5269e-05	0.000125424	49.98	4.0022e-05	0.000130755	61.02	5.08699e-05	0.000192597	62.4416	3.09809e-05
22.75	2.90557e-06	2.327e-05	54.7808	1.29496e-05	0.000289102	43.168	2.62481e-05	0.000125012	43.472	2.57202e-05	8.74382e-05	65.7	4.52458e-05	0.000201376	72.42	2.49919e-05	0.000353591	69.84	1.54682e-06	0.00033076	67.92	1.35342e-05	0.000405814	20.44	4.81928e-06	2.08121e-05	58.9152	3.61702e-05	0.000276882	42.0128	4.53608e-05	0.000137161	48.2144	3.3195e-05	0.000156522	59.34	2.82666e-05	0.000139954	53.16	4.5785e-05	0.00012589	50.22	4.05556e-05	0.000132184	61.26	5.13945e-05	0.000193074	62.7456	3.09809e-05
22.9	2.90557e-06	2.32695e-05	54.7808	1.29496e-05	0.000289102	43.472	2.62481e-05	0.000125498	43.5936	2.57202e-05	8.74379e-05	65.88	4.52458e-05	0.000202775	72.48	2.49919e-05	0.000354541	69.96	1.02761e-06	0.0003317	68.1	1.30117e-05	0.000409601	20.52	3.85542e-06	2.08109e-05	59.1584	3.61702e-05	0.000279549	42.0128	4.63918e-05	0.000137652	48.1536	3.37137e-05	0.000157014	59.58	2.82666e-05	0.000140421	53.34	4.62947e-05	0.000126354	50.34	4.05556e-05	0.000132658	61.86	5.13945e-05	0.000194027	62.9888	3.2028e-05
22.9	2.90557e-06	2.32695e-05	54.9024	1.29496e-05	0.000291134	43.6544	2.62481e-05	0.000127445	43.6544	2.57202e-05	8.74377e-05	66	4.52458e-05	0.000203712	72.6	2.49919e-05	0.000356442	70.2	1.54682e-06	0.000333595	68.16	1.30117e-05	0.000411019	20.59	3.85542e-06	2.08099e-05	59.2192	3.5461e-05	0.000280215	42.256	4.63918e-05	0.000138141	48.2144	3.68257e-05	0.000157504	59.76	2.82666e-05	0.000141357	53.4	4.62915e-05	0.000127283	50.58	4.00265e-05	0.000135036	62.16	5.13945e-05	0.000194027	63.232	3.09809e-05
23.05	2.90557e-06	2.39558e-05	54.9024	1.29496e-05	0.000291134	43.6544	2.67627e-05	0.000127445	43.5936	2.57202e-05	8.74379e-05	66	4.52458e-05	0.000203712	72.84	2.44673e-05	0.000358338	70.32	1.02761e-06	0.000335489	68.4	1.30117e-05	0.000411963	20.67	3.85542e-06	2.08088e-05	59.28	3.5461e-05	0.000280882	42.3168	4.63918e-05	0.00013814	48.2752	3.57884e-05	0.000157994	59.88	2.82666e-05	0.000141357	53.64	4.68075e-05	0.000127747	50.88	4.05556e-05	0.00013599	62.58	5.13945e-05	0.000195456	63.4144	3.15066e-05
23.2	2.90557e-06	2.4642e-05	55.0848	1.29496e-05	0.00029181	43.6544	2.62481e-05	0.000128419	43.8368	2.57202e-05	8.74373e-05	66.24	4.52458e-05	0.000204644	72.84	2.44673e-05	0.000358338	70.56	5.04052e-07	0.000337396	68.4	1.30117e-05	0.000411963	20.74	3.85542e-06	2.08078e-05	59.3408	3.5461e-05	0.000280881	42.4384	4.63918e-05	0.000138631	48.336	3.4751e-05	0.000158975	60.12	2.82666e-05	0.000141354	53.82	4.68075e-05	0.000129141	51	4.10892e-05	0.000136944	62.22	5.24472e-05	0.000195933	63.4752	3.15066e-05
23.2	2.90557e-06	2.4642e-05	55.0848	1.29496e-05	0.00029181	43.6544	2.67627e-05	0.000128419	43.6544	2.62346e-05	8.74377e-05	66.3	4.52458e-05	0.000205112	73.02	2.44673e-05	0.000359289	70.56	5.04052e-07	0.000337396	68.52	1.19711e-05	0.000416699	20.82	3.85542e-06	2.14874e-05	59.3408	3.5461e-05	0.000280881	42.7424	4.63918e-05	0.000138627	48.3968	3.4751e-05	0.000159465	60.78	2.92922e-05	0.000143229	54	4.62915e-05	0.000129607	51.3	4.10892e-05	0.000137419	62.76	5.24472e-05	0.000196411	63.7184	3.20335e-05
23.35	2.90557e-06	2.46415e-05	55.328	1.29496e-05	0.000293842	43.7152	2.67627e-05	0.000128905	43.776	2.62346e-05	8.79238e-05	66.54	4.52458e-05	0.000206047	73.2	2.44673e-05	0.00036166	70.68	1.02326e-06	0.000338815	68.64	1.19711e-05	0.00041906	20.9	4.81928e-06	2.14863e-05	59.6448	3.5461e-05	0.00028288	43.5328	4.69072e-05	0.000139602	48.3968	3.42324e-05	0.000159955	61.02	2.98104e-05	0.000143697	53.88	4.68065e-05	0.000131001	51.48	4.10892e-05	0.000138845	63	5.34998e-05	0.000198307	63.9008	3.20335e-05
23.35	2.90557e-06	2.46415e-05	55.328	1.29496e-05	0.000293842	43.8976	2.67627e-05	0.000128905	43.8976	2.62346e-05	8.79235e-05	66.72	4.52458e-05	0.000206047	73.44	2.44673e-05	0.00036261	70.8	-1.73248e-08	0.000340231	68.82	1.19711e-05	0.000420007	20.9	4.81928e-06	2.14863e-05	59.888	3.61702e-05	0.000282876	43.6544	4.74227e-05	0.000141075	48.5184	3.42324e-05	0.000159954	60.96	3.03253e-05	0.000144166	54.36	4.78374e-05	0.000131466	51.6	4.10892e-05	0.000138845	63.3	5.45447e-05	0.00019926	64.0224	3.25549e-05
23.48	2.90557e-06	2.53279e-05	55.3888	1.29496e-05	0.000296552	44.0192	2.67627e-05	0.000128905	43.8976	2.62346e-05	8.79235e-05	66.84	4.52458e-05	0.000206047	73.44	2.44673e-05	0.000364036	71.1	-5.43087e-07	0.00034071	69	1.19711e-05	0.000422371	20.97	4.81928e-06	2.14853e-05	60.192	3.68794e-05	0.00028354	43.168	4.74227e-05	0.00014108	48.5184	3.3195e-05	0.000159954	60.9	3.03253e-05	0.00014463	54.54	4.78374e-05	0.000133791	51.84	4.16183e-05	0.000139802	63.42	5.40245e-05	0.000199736	64.2048	3.20335e-05
23.48	2.90557e-06	2.53279e-05	55.3888	1.29496e-05	0.000296552	44.2016	2.67627e-05	0.000128904	43.8976	2.62346e-05	8.84099e-05	66.84	4.52458e-05	0.000206047	73.68	2.39426e-05	0.000366413	71.22	-2.38764e-08	0.000342133	69	1.19711e-05	0.000423789	21.05	3.85542e-06	2.21649e-05	60.4352	3.68794e-05	0.000287542	42.864	4.74227e-05	0.000141083	48.64	3.42324e-05	0.000160443	61.08	2.98104e-05	0.000144169	54.6	4.78374e-05	0.000134254	52.02	4.21519e-05	0.000140753	63.72	5.50804e-05	0.000200213	64.3872	3.25549e-05
23.63	3.87409e-06	2.53273e-05	55.5104	1.29496e-05	0.000297907	44.4448	2.67627e-05	0.000129877	44.08	2.62346e-05	8.84094e-05	67.08	4.52458e-05	0.00020698	73.86	2.39426e-05	0.000368308	71.46	-5.43087e-07	0.000344024	69	1.19711e-05	0.000423789	21.13	3.85542e-06	2.21637e-05	60.5568	3.68794e-05	0.000288207	42.7424	4.69072e-05	0.000141084	48.7616	3.57884e-05	0.000161914	61.44	2.92922e-05	0.000145102	54.78	4.73225e-05	0.000134254	52.26	4.21519e-05	0.000142172	63.96	5.56051e-05	0.000202597	64.6304	3.25549e-05
23.63	3.87409e-06	2.53273e-05	55.5104	1.29496e-05	0.000297907	44.6272	2.67627e-05	0.000129877	44.08	2.62346e-05	8.84094e-05	67.26	4.52458e-05	0.000208377	73.86	2.39426e-05	0.000368308	71.46	-5.43087e-07	0.000344024	69.24	1.19711e-05	0.00042521	21.2	3.85542e-06	2.28435e-05	60.5568	3.68794e-05	0.000288207	42.9248	4.63918e-05	0.000140591	48.8832	3.37137e-05	0.000161913	61.92	3.03253e-05	0.000146506	54.96	4.88588e-05	0.000135184	52.56	4.26755e-05	0.000142172	64.2	5.71651e-05	0.000204026	64.6912	3.25549e-05
23.77	2.90557e-06	2.53268e-05	55.7536	1.29496e-05	0.000302648	44.6272	2.67627e-05	0.000130364	44.08	2.62346e-05	8.88958e-05	67.32	4.52458e-05	0.000209309	74.1	2.39426e-05	0.000371635	71.58	-5.43087e-07	0.00034639	69.36	1.14486e-05	0.000427578	21.28	4.81928e-06	2.28423e-05	60.6784	3.68794e-05	0.000288873	43.5328	4.69072e-05	0.000140585	48.944	3.52697e-05	0.000161912	62.22	3.032e-05	0.000147443	55.14	4.93748e-05	0.000136115	52.74	4.16183e-05	0.000142179	64.5	5.66534e-05	0.000204503	64.8736	3.20335e-05
23.77	2.90557e-06	2.53268e-05	55.7536	1.29496e-05	0.000302648	44.688	2.72774e-05	0.000131337	44.1408	2.62346e-05	8.88956e-05	67.44	4.52458e-05	0.000209309	74.22	2.39426e-05	0.000372111	71.7	-5.43087e-07	0.000347801	69.6	1.14486e-05	0.000431365	21.36	4.81928e-06	2.28412e-05	60.8608	3.68794e-05	0.000289538	43.8976	4.74227e-05	0.000140581	48.944	3.63071e-05	0.000162894	62.28	3.032e-05	0.000148382	55.32	4.93748e-05	0.000137044	52.92	4.21464e-05	0.000142653	64.86	5.66534e-05	0.00020498	65.056	3.25549e-05
23.92	2.90557e-06	2.60131e-05	56.1184	1.29496e-05	0.000306712	44.8096	2.72774e-05	0.000131824	44.2016	2.62346e-05	8.88955e-05	67.68	4.52458e-05	0.000210244	74.46	2.39426e-05	0.000375438	71.94	-1.06885e-06	0.000349228	69.78	1.14486e-05	0.000432784	21.43	4.81928e-06	2.28402e-05	61.1648	3.68794e-05	0.000292204	44.1408	4.74227e-05	0.000141562	49.1872	3.4751e-05	0.000162891	62.52	3.08381e-05	0.000147913	55.5	4.93706e-05	0.000137973	52.92	4.26755e-05	0.000143602	65.34	5.82133e-05	0.000205456	65.056	3.25549e-05
23.92	2.90557e-06	2.60131e-05	56.1184	1.29496e-05	0.000306712	44.8096	2.72774e-05	0.000131337	44.1408	2.62346e-05	9.08412e-05	67.8	4.52458e-05	0.000211181	74.58	2.39426e-05	0.000377339	72.06	-1.59023e-06	0.000351128	69.84	1.14486e-05	0.000435145	21.51	3.85542e-06	2.28391e-05	61.408	3.68794e-05	0.000292868	44.3232	4.74227e-05	0.000142051	49.3088	3.4751e-05	0.000164853	62.82	3.08381e-05	0.000149318	55.62	4.98866e-05	0.000137973	53.22	4.16128e-05	0.000144077	65.58	5.8738e-05	0.000206887	65.36	3.25549e-05
24.07	3.87409e-06	2.60125e-05	56.3008	1.29496e-05	0.000309421	45.8432	2.77921e-05	0.000133282	44.3232	2.62346e-05	9.13271e-05	67.8	4.52458e-05	0.000211181	74.7	2.39426e-05	0.000377814	72.18	-1.59023e-06	0.000353499	69.84	1.14486e-05	0.000435145	21.59	4.81928e-06	2.28379e-05	61.5904	3.75887e-05	0.000292866	44.3232	4.74227e-05	0.000142051	49.4304	3.4751e-05	0.000165833	63.24	3.08328e-05	0.000149784	55.74	4.88588e-05	0.0001389	53.34	4.21519e-05	0.000144551	65.94	5.87586e-05	0.000207839	65.4816	3.25549e-05
24.07	3.87409e-06	2.60125e-05	56.3008	1.29496e-05	0.000309421	45.1136	2.77921e-05	0.00013377	44.2624	2.62346e-05	9.18136e-05	68.04	4.52458e-05	0.000212581	74.7	2.39426e-05	0.000377814	72.48	-1.59023e-06	0.000358731	70.02	1.09305e-05	0.000436092	21.67	4.81928e-06	2.28368e-05	61.6512	3.75887e-05	0.000294868	44.384	4.74227e-05	0.000142542	49.4912	3.63071e-05	0.000167304	63.48	3.13509e-05	0.000150721	55.98	4.93706e-05	0.000138438	53.64	4.26755e-05	0.000145503	66.36	6.03359e-05	0.000207839	65.5424	3.25549e-05
24.21	3.87409e-06	2.66989e-05	56.3616	1.29496e-05	0.000310099	44.9312	2.72774e-05	0.000134745	44.2624	2.62346e-05	9.18136e-05	68.16	4.52458e-05	0.000214454	74.82	2.28998e-05	0.000379715	72.48	-1.59023e-06	0.000358731	70.14	1.09305e-05	0.000436092	21.74	4.81928e-06	2.28358e-05	61.6512	3.75887e-05	0.000294868	44.4448	4.74227e-05	0.000142541	49.7344	3.42324e-05	0.000167792	63.54	3.08381e-05	0.000150719	56.16	4.93706e-05	0.000139368	53.88	4.26755e-05	0.000146932	66.72	6.13886e-05	0.000208316	65.7856	3.25549e-05
24.34	3.87409e-06	2.66984e-05	56.3616	1.29496e-05	0.000310099	44.992	2.72774e-05	0.000133771	44.3232	2.62346e-05	9.18135e-05	68.4	4.52458e-05	0.000215859	75.06	2.28998e-05	0.000382567	72.54	-2.63955e-06	0.000360154	70.32	1.09305e-05	0.000437039	21.82	4.81928e-06	2.28346e-05	62.0768	3.68794e-05	0.000297532	44.6272	4.74227e-05	0.000142539	49.7344	3.4751e-05	0.000167792	63.54	3.08381e-05	0.000152595	56.22	4.98866e-05	0.00014076	54.18	4.32091e-05	0.000147888	66.96	6.13886e-05	0.000211652	65.9072	3.36086e-05
24.34	3.87409e-06	2.66984e-05	56.4224	1.29496e-05	0.000310776	45.5392	2.77921e-05	0.000134256	44.3232	2.62346e-05	9.18135e-05	68.52	4.52458e-05	0.000216796	75.3	2.28998e-05	0.000383993	72.72	-3.16311e-06	0.000361585	70.44	1.09305e-05	0.000439874	21.82	4.81928e-06	2.28346e-05	62.32	3.68794e-05	0.000298196	45.0528	4.74227e-05	0.000143026	49.7344	3.57884e-05	0.000167792	63.66	3.13509e-05	0.000152595	56.4	4.93706e-05	0.000141689	54.36	4.32091e-05	0.000148834	67.14	6.19166e-05	0.000211652	66.0288	3.36086e-05
24.47	3.87409e-06	2.73847e-05	56.4224	1.29496e-05	0.000310776	45.7824	2.77921e-05	0.000135229	44.5056	2.62346e-05	9.1813e-05	68.7	4.52458e-05	0.00021726	75.42	2.23752e-05	0.000384943	72.96	-3.68449e-06	0.000363478	70.62	1.09305e-05	0.00044177	21.9	4.81928e-06	2.35142e-05	62.3808	3.68794e-05	0.000298863	44.992	4.79381e-05	0.00014401	49.9776	3.4751e-05	0.000168771	64.2	3.13509e-05	0.000154466	56.58	4.93706e-05	0.000141689	54.54	4.26755e-05	0.00015026	67.14	6.24446e-05	0.000212129	66.272	3.36086e-05
24.47	3.87409e-06	2.73847e-05	56.7872	1.29496e-05	0.000314162	45.9648	2.77921e-05	0.000135229	44.5056	2.62346e-05	9.1813e-05	68.7	4.52458e-05	0.00021726	75.66	2.1857e-05	0.000385894	73.14	-4.20805e-06	0.000366799	70.86	1.09305e-05	0.000444606	21.98	4.81928e-06	2.35131e-05	62.5024	3.68794e-05	0.000299529	45.4784	4.89691e-05	0.00014597	50.16	3.37137e-05	0.00016926	64.44	3.13509e-05	0.000155401	56.76	4.98866e-05	0.000142617	54.78	4.37382e-05	0.000152158	67.2	6.29725e-05	0.000213081	66.3328	3.36086e-05
24.62	3.87409e-06	2.73842e-05	56.7872	1.29496e-05	0.000314162	45.9648	2.77921e-05	0.000136689	44.5664	2.62346e-05	9.22992e-05	68.88	4.52458e-05	0.000219126	75.78	2.1857e-05	0.000387315	73.26	-4.73381e-06	0.00036965	70.86	1.09305e-05	0.000444606	22.06	4.81928e-06	2.3512e-05	62.5632	3.68794e-05	0.000301531	45.4784	4.84536e-05	0.000146462	50.2816	3.42324e-05	0.00017024	64.5	3.13509e-05	0.000155401	56.76	4.98866e-05	0.000141689	55.08	4.37382e-05	0.000152158	67.2	6.24565e-05	0.000214033	66.5152	3.2028e-05
24.62	3.87409e-06	2.73842e-05	57.0304	1.29496e-05	0.000318226	46.0864	2.77921e-05	0.000137176	44.688	2.62346e-05	9.22989e-05	69.06	4.57587e-05	0.000220992	75.78	2.1857e-05	0.000387315	73.26	-4.73381e-06	0.00036965	70.92	1.09305e-05	0.000446978	22.14	4.81928e-06	2.48723e-05	62.5632	3.68794e-05	0.000301531	45.5392	4.84536e-05	0.000146461	50.4032	3.42324e-05	0.000170239	64.68	3.13509e-05	0.000155401	57.12	4.93706e-05	0.000143546	55.26	4.32091e-05	0.000153112	67.2	6.29845e-05	0.000214033	66.6976	3.36086e-05
24.75	2.90557e-06	2.73837e-05	57.0304	1.29496e-05	0.000318226	46.0864	2.77921e-05	0.000137663	44.5664	2.62346e-05	9.22992e-05	69.24	4.52458e-05	0.000221456	75.96	2.1857e-05	0.000388265	73.44	-4.73381e-06	0.000372497	70.98	9.88989e-06	0.000448868	22.22	4.81928e-06	2.55519e-05	62.7456	3.68794e-05	0.000303531	45.5392	4.94845e-05	0.000146461	50.464	3.4751e-05	0.000170729	64.98	3.13509e-05	0.000156339	57.24	4.93706e-05	0.000143546	55.44	4.37382e-05	0.000153592	67.26	6.35092e-05	0.000214988	66.8192	3.30818e-05
24.75	2.90557e-06	2.73837e-05	57.0912	1.29496e-05	0.000319581	46.3904	2.77921e-05	0.000137662	44.6272	2.62346e-05	9.22991e-05	69.36	4.57587e-05	0.000221923	76.14	2.1857e-05	0.000389691	73.62	-5.25737e-06	0.000373452	71.16	9.88989e-06	0.000451238	22.3	4.81928e-06	2.62315e-05	63.4144	3.68794e-05	0.000306859	45.6	4.89691e-05	0.000146461	50.6464	3.4751e-05	0.000174162	65.34	3.13509e-05	0.000156805	57.3	4.98866e-05	0.00014401	55.68	4.32091e-05	0.000154546	67.38	6.35092e-05	0.000215941	66.9408	3.30818e-05
24.88	3.87409e-06	2.73833e-05	57.0912	1.29496e-05	0.000319581	46.5728	2.83067e-05	0.000138148	44.7488	2.62346e-05	9.22988e-05	69.54	4.57587e-05	0.000222392	76.26	2.1857e-05	0.000390166	73.74	-5.77874e-06	0.000375342	71.4	9.88989e-06	0.000454074	22.38	4.81928e-06	2.62304e-05	63.6576	3.75887e-05	0.000308858	45.904	4.89691e-05	0.000146949	50.768	3.37137e-05	0.000176123	65.58	3.18638e-05	0.000157275	57.54	5.04005e-05	0.00014401	55.74	4.37382e-05	0.000155026	67.56	6.35135e-05	0.00021737	67.0016	3.36086e-05
24.88	3.87409e-06	2.73833e-05	57.5168	1.29496e-05	0.00032229	46.4512	2.77921e-05	0.000138636	44.7488	2.62346e-05	9.22988e-05	69.54	4.57587e-05	0.000222392	76.44	2.13389e-05	0.000391117	73.86	-5.77874e-06	0.000377698	71.46	9.37175e-06	0.000455967	22.46	4.81928e-06	2.62292e-05	63.7184	3.82979e-05	0.000310193	46.7552	4.94845e-05	0.000149888	50.8896	3.52697e-05	0.000176122	65.82	3.18638e-05	0.00015868	57.72	5.04015e-05	0.000145402	55.98	4.37382e-05	0.000155026	67.62	6.35135e-05	0.000217847	67.3056	3.36086e-05
25.04	3.87409e-06	2.73827e-05	57.5168	1.29496e-05	0.00032229	46.6944	2.77921e-05	0.000139122	44.8704	2.62346e-05	9.22985e-05	69.78	4.57587e-05	0.000223792	76.62	2.13389e-05	0.000394444	74.1	-5.77874e-06	0.000381001	71.46	9.37175e-06	0.000455967	22.53	4.81928e-06	2.6909e-05	63.6576	3.82979e-05	0.000310194	46.9984	4.94845e-05	0.000150869	51.072	3.57884e-05	0.000178083	65.88	3.18638e-05	0.000160084	57.84	5.04015e-05	0.000145402	55.98	4.37382e-05	0.0001555	67.86	6.35222e-05	0.000218801	67.488	3.46569e-05
25.04	3.87409e-06	2.73827e-05	57.6992	1.29496e-05	0.000326354	46.7552	2.83067e-05	0.000138635	44.4448	2.62346e-05	9.22995e-05	69.96	4.57587e-05	0.000224259	76.62	2.13389e-05	0.000394444	74.16	-6.30451e-06	0.000382431	71.7	9.37175e-06	0.000457384	22.61	4.81928e-06	2.69078e-05	63.6576	3.82979e-05	0.000310194	46.4512	4.94845e-05	0.000150874	51.1936	3.63071e-05	0.000178572	66.12	3.13509e-05	0.000160084	57.9	4.98866e-05	0.000145868	56.28	4.37382e-05	0.000156454	67.92	6.45782e-05	0.000219755	67.6704	3.41355e-05
25.15	2.90557e-06	2.80691e-05	57.6992	1.29496e-05	0.000326354	47.12	2.83067e-05	0.000139608	44.992	2.62346e-05	9.27845e-05	70.02	4.57587e-05	0.000224723	76.8	2.08142e-05	0.000394444	74.16	-6.30451e-06	0.000382431	71.82	8.33115e-06	0.00045928	22.69	4.81928e-06	2.62259e-05	63.7184	3.82979e-05	0.000310193	46.208	4.94845e-05	0.000151368	51.3152	3.63071e-05	0.000179062	66.54	3.23766e-05	0.000161959	58.14	4.98866e-05	0.000146332	56.46	4.37382e-05	0.000156929	68.16	6.45782e-05	0.000220708	67.7312	3.36086e-05
25.15	2.90557e-06	2.80691e-05	57.8208	1.29496e-05	0.000326354	47.3024	2.83067e-05	0.000139607	45.0528	2.62346e-05	9.27844e-05	70.26	4.57587e-05	0.000226123	76.92	2.02961e-05	0.00039634	74.34	-6.83027e-06	0.000385274	72	8.33115e-06	0.000461645	22.69	4.81928e-06	2.62259e-05	63.9008	3.82979e-05	0.00031019	46.0864	5e-05	0.00015137	51.3152	3.63071e-05	0.000181024	66.6	3.18638e-05	0.000163361	58.26	4.98855e-05	0.000146796	56.7	4.32091e-05	0.000157409	68.28	6.51028e-05	0.000220718	67.9744	3.41355e-05
25.29	3.87409e-06	2.80686e-05	57.8208	1.29496e-05	0.000326354	47.3632	2.77921e-05	0.000141554	45.1136	2.62346e-05	9.32706e-05	70.44	4.57587e-05	0.000227519	77.1	2.08142e-05	0.000398235	74.58	-7.35383e-06	0.000386697	72.12	7.81302e-06	0.000463065	22.77	4.81928e-06	2.69055e-05	64.144	3.82979e-05	0.000312189	46.208	5e-05	0.000151368	51.5584	3.52697e-05	0.000182003	66.84	3.18638e-05	0.00016383	58.26	5.04015e-05	0.00014819	57.06	4.42718e-05	0.000157409	68.4	6.56362e-05	0.000221185	68.1568	3.46602e-05
25.44	3.87409e-06	2.87549e-05	57.9424	1.29496e-05	0.000328386	47.3632	2.83067e-05	0.000141554	45.1136	2.62346e-05	9.32706e-05	70.5	4.57587e-05	0.000227987	77.28	1.97714e-05	0.000399661	74.7	-7.35383e-06	0.000389065	72.24	7.29055e-06	0.000465905	22.85	4.81928e-06	2.69044e-05	64.5088	3.82979e-05	0.000315522	46.6944	5e-05	0.000151363	51.7408	3.52697e-05	0.000182492	67.2	3.18638e-05	0.000164766	58.5	5.04015e-05	0.000149119	57.18	4.3219e-05	0.000157888	68.4	6.72168e-05	0.000222624	68.3392	3.46569e-05
25.44	3.87409e-06	2.87549e-05	57.9424	1.29496e-05	0.000328386	47.424	2.83067e-05	0.000141554	45.1744	2.62346e-05	9.32704e-05	70.5	4.57587e-05	0.000227987	77.52	1.97714e-05	0.000400612	74.94	-8.40315e-06	0.000391923	72.36	7.29055e-06	0.000466848	22.92	4.81928e-06	2.75841e-05	64.9344	3.82979e-05	0.000316184	47.12	5.05155e-05	0.00015185	51.7408	3.57884e-05	0.000184455	67.44	3.23766e-05	0.000165235	58.62	5.04015e-05	0.000149119	57.36	4.42718e-05	0.000159307	68.64	6.82694e-05	0.000223577	68.5216	3.41355e-05
25.56	3.87409e-06	3.01281e-05	58.3072	1.29496e-05	0.000331094	47.5456	2.83067e-05	0.000142528	45.2352	2.62346e-05	9.32703e-05	70.68	4.57587e-05	0.000227987	77.58	1.97714e-05	0.000402978	75.06	-8.40315e-06	0.000393822	72.36	7.29055e-06	0.000466848	23	4.81928e-06	2.7583e-05	65.1776	3.82979e-05	0.000318183	47.3632	5.10309e-05	0.000152339	52.1056	3.57884e-05	0.000185432	67.62	3.23766e-05	0.000165701	58.68	5.09123e-05	0.000149583	57.54	4.42718e-05	0.000159314	68.76	7.03714e-05	0.000224063	68.5216	3.41355e-05
25.56	3.87409e-06	3.01281e-05	58.3072	1.29496e-05	0.000331094	47.6064	2.83067e-05	0.000143014	45.296	2.62346e-05	9.32701e-05	70.92	4.57587e-05	0.00022939	77.58	1.97714e-05	0.000402978	75.06	-8.40315e-06	0.000393822	72.54	6.77026e-06	0.000468266	23.08	4.81928e-06	2.75819e-05	65.1776	3.82979e-05	0.000318183	47.424	5.10309e-05	0.00015283	52.2272	3.57884e-05	0.000185922	67.98	3.18638e-05	0.000166638	58.86	5.09123e-05	0.000150048	57.84	4.42718e-05	0.000158843	69.36	7.24767e-05	0.000224539	68.8864	3.46602e-05
25.71	3.87409e-06	3.01275e-05	58.672	1.29496e-05	0.000332448	47.9104	2.83067e-05	0.0001435	45.4784	2.62346e-05	9.32697e-05	71.04	4.57587e-05	0.000230788	77.76	1.82116e-05	0.000404873	75.3	-9.45029e-06	0.000396653	72.66	6.77026e-06	0.000470156	23.16	4.81928e-06	2.82615e-05	65.2992	3.82979e-05	0.000319516	47.12	5.10309e-05	0.000153325	52.4096	3.63071e-05	0.00018592	68.22	3.18638e-05	0.000166638	58.92	5.09123e-05	0.000150048	58.02	4.42718e-05	0.000160269	69.06	7.3009e-05	0.000224581	69.008	3.57084e-05
25.71	3.87409e-06	3.01275e-05	58.672	1.29496e-05	0.000332448	48.0928	2.83067e-05	0.000143987	45.5392	2.62346e-05	9.32695e-05	71.22	4.57587e-05	0.000231255	78	1.82116e-05	0.000406299	75.42	-9.97385e-06	0.000397609	72.78	6.24779e-06	0.000472052	23.24	4.81928e-06	2.82603e-05	65.36	3.82979e-05	0.000320183	47.6064	5.10309e-05	0.000153811	52.5312	3.63071e-05	0.0001869	68.34	3.18638e-05	0.000168512	59.04	5.09123e-05	0.000150513	58.14	4.37382e-05	0.000160748	69.84	7.4054e-05	0.000226011	69.1904	3.5187e-05
25.85	3.87409e-06	3.0127e-05	58.7936	1.29496e-05	0.000333803	48.1536	2.83067e-05	0.00014496	45.7216	2.62346e-05	9.32691e-05	71.4	4.57587e-05	0.000234525	78.18	1.82116e-05	0.00040867	75.54	-9.97385e-06	0.000399979	72.96	5.72966e-06	0.000474896	23.31	4.81928e-06	2.89401e-05	65.4208	3.82979e-05	0.000321517	47.6064	5.15464e-05	0.000153811	52.6528	3.57884e-05	0.000188371	68.52	3.23766e-05	0.000168512	59.04	5.14272e-05	0.000151441	58.32	4.48009e-05	0.000161703	70.2	7.51066e-05	0.00022744	69.2512	3.57084e-05
25.85	3.87409e-06	3.0127e-05	58.7936	1.29496e-05	0.000333803	48.336	2.83067e-05	0.000145934	45.7216	2.62346e-05	9.37554e-05	71.4	4.57587e-05	0.000234525	78.36	1.82116e-05	0.000410566	75.72	-1.04996e-05	0.000401874	73.14	5.72966e-06	0.000476792	23.39	4.81928e-06	2.89389e-05	65.5424	3.82979e-05	0.000322183	47.8496	5.20619e-05	0.0001543	52.7744	3.63071e-05	0.00018886	68.7	3.28894e-05	0.000168981	59.34	5.14272e-05	0.000151441	58.5	4.53391e-05	0.000162177	69.96	7.61593e-05	0.000227907	69.4336	3.62353e-05
25.98	3.87409e-06	3.01266e-05	58.8544	1.29496e-05	0.000335158	48.336	2.83067e-05	0.000146907	45.8432	2.62346e-05	9.42415e-05	71.58	4.52458e-05	0.000236391	78.54	1.76935e-05	0.000410566	75.72	-1.20703e-05	0.00040329	73.14	5.72966e-06	0.000476792	23.47	4.81928e-06	2.89378e-05	65.7856	3.82979e-05	0.000323515	47.9712	5.20619e-05	0.00015479	52.9568	3.57884e-05	0.000189349	69.06	3.23766e-05	0.000172729	59.4	5.09123e-05	0.000152369	58.8	4.48009e-05	0.000163131	70.5	7.66839e-05	0.000228862	69.616	3.5187e-05
25.98	3.87409e-06	3.01266e-05	58.8544	1.29496e-05	0.000335158	48.64	2.88214e-05	0.000147393	45.9648	2.6749e-05	9.42412e-05	71.76	4.57587e-05	0.00023779	78.54	1.76935e-05	0.000410566	76.02	-1.20703e-05	0.000404709	73.26	5.72966e-06	0.00047821	23.55	4.81928e-06	2.89367e-05	65.7856	3.82979e-05	0.000323515	48.0928	5.20619e-05	0.000154789	53.2	3.68257e-05	0.000190819	69.36	3.23766e-05	0.000172727	59.4	5.14272e-05	0.000151905	58.98	4.58725e-05	0.000163131	70.86	7.77519e-05	0.000231244	69.7984	3.62353e-05
26.11	3.87409e-06	3.14997e-05	59.0976	1.29496e-05	0.000339222	48.7008	2.88214e-05	0.000147393	46.0256	2.6749e-05	9.57002e-05	71.82	4.57587e-05	0.000238727	78.72	1.66453e-05	0.000412937	76.02	-1.20703e-05	0.000404709	73.44	5.21152e-06	0.00047916	23.62	4.81928e-06	2.89357e-05	66.0288	3.82979e-05	0.000326182	48.336	5.20619e-05	0.000155278	53.2	3.57884e-05	0.000191309	69.54	3.23766e-05	0.000172727	59.64	5.09123e-05	0.000152834	59.16	4.63917e-05	0.000165026	71.04	7.77519e-05	0.000231721	69.8592	3.62353e-05
26.11	3.87409e-06	3.14997e-05	59.0976	1.29496e-05	0.000339222	48.5792	2.93361e-05	0.000147393	46.0864	2.6749e-05	9.61864e-05	72.06	4.57587e-05	0.000239662	78.84	1.66453e-05	0.000413412	76.08	-1.36366e-05	0.000408022	73.68	5.21152e-06	0.000481524	23.62	4.81928e-06	2.89357e-05	66.4544	3.82979e-05	0.000328846	48.5792	5.20619e-05	0.000157241	53.4432	3.63071e-05	0.000191798	69.6	3.23766e-05	0.000172727	59.64	5.04015e-05	0.000152369	59.4	4.74499e-05	0.00016598	71.16	7.93368e-05	0.000234105	70.224	3.6761e-05
26.25	3.87409e-06	3.2186e-05	59.5232	1.29496e-05	0.00034193	48.8832	2.88214e-05	0.000147393	46.2688	2.62346e-05	9.61859e-05	72.3	4.57587e-05	0.000241061	79.08	1.66453e-05	0.000414363	76.38	-1.41624e-05	0.000410397	73.74	5.21152e-06	0.000481999	23.7	4.81928e-06	2.89345e-05	66.6976	3.82979e-05	0.000330845	48.7008	5.20619e-05	0.00015724	53.6864	3.63071e-05	0.000191795	69.78	3.23766e-05	0.000173194	59.82	5.14272e-05	0.000153763	59.64	4.58725e-05	0.00016646	71.34	8.19624e-05	0.000236014	70.224	3.57084e-05
26.25	3.87409e-06	3.2186e-05	59.5232	1.29496e-05	0.00034193	49.1264	2.88214e-05	0.000147392	46.0256	2.62346e-05	9.61866e-05	72.36	4.57587e-05	0.000241996	79.2	1.71688e-05	0.000416259	76.5	-1.52073e-05	0.00041276	73.86	5.21152e-06	0.000484838	23.78	4.81928e-06	2.96141e-05	66.7584	3.82979e-05	0.00033218	48.7008	5.20619e-05	0.000157731	53.7472	3.63071e-05	0.000193266	70.2	3.28894e-05	0.000175063	59.82	5.14272e-05	0.000153763	59.88	4.63917e-05	0.000167414	71.58	8.24903e-05	0.000237462	70.8928	3.5187e-05
26.38	3.87409e-06	3.21856e-05	59.7056	1.29496e-05	0.000345317	49.4304	2.83067e-05	0.000147391	46.512	2.62346e-05	9.71581e-05	72.36	4.57587e-05	0.000241996	79.38	1.66453e-05	0.000416734	76.68	-1.52073e-05	0.000416074	73.92	4.69339e-06	0.000486728	23.87	5.78313e-06	2.96128e-05	66.88	3.82979e-05	0.000333513	48.7008	5.20619e-05	0.000157731	53.9904	3.68257e-05	0.000193755	70.74	3.34043e-05	0.000177401	60	5.14272e-05	0.000155158	59.94	4.63917e-05	0.000167416	71.76	8.30303e-05	0.000239836	71.0144	3.62353e-05
26.52	3.87409e-06	3.21851e-05	59.7056	1.29496e-05	0.000345317	49.6128	2.88214e-05	0.000149825	46.5728	2.72634e-05	9.71579e-05	72.48	4.57587e-05	0.000242933	79.5	1.66453e-05	0.000417209	76.86	-1.78252e-05	0.000419374	73.92	4.69339e-06	0.000486728	23.94	4.81928e-06	2.96118e-05	67.0016	3.82979e-05	0.000334179	48.7008	5.20619e-05	0.000157731	54.1728	3.73444e-05	0.000194734	70.86	3.34043e-05	0.000177871	60	5.14272e-05	0.000155622	60.24	4.74499e-05	0.000169312	71.88	8.4083e-05	0.000241741	70.5888	3.57084e-05
26.52	3.87409e-06	3.21851e-05	59.8272	1.29496e-05	0.000347349	49.6736	2.93361e-05	0.000150312	46.816	2.62346e-05	9.71573e-05	72.66	4.57587e-05	0.000243865	79.5	1.66453e-05	0.000417209	76.86	-1.78252e-05	0.000419374	74.22	4.69339e-06	0.000488146	24.02	5.78313e-06	3.23336e-05	67.0016	3.82979e-05	0.000334179	48.8224	5.15464e-05	0.00015773	54.2944	3.68257e-05	0.000195224	70.8	3.28915e-05	0.000177871	60.06	5.14272e-05	0.000155158	60.36	4.69307e-05	0.000169786	72.06	8.51509e-05	0.000244117	71.3792	3.51815e-05
26.65	3.87409e-06	3.35582e-05	59.8272	1.29496e-05	0.000347349	49.6736	2.93361e-05	0.000150799	46.816	2.6749e-05	9.71573e-05	72.84	4.57587e-05	0.000245264	79.74	1.61206e-05	0.000418635	76.92	-1.83487e-05	0.000421269	74.34	3.65496e-06	0.000490516	24.09	5.78313e-06	3.36941e-05	67.2448	3.82979e-05	0.000335511	48.8832	5.15464e-05	0.000157729	54.4768	3.68257e-05	0.000195222	70.92	3.34043e-05	0.000177871	60.18	5.14272e-05	0.000155622	60.66	4.74499e-05	0.000169317	72.3	8.67272e-05	0.000246499	71.6224	3.51815e-05
26.65	3.87409e-06	3.35582e-05	59.9488	1.29496e-05	0.000348704	49.7344	2.93361e-05	0.000151285	47.0592	2.6749e-05	9.76431e-05	72.96	4.57587e-05	0.0002462	79.86	1.56025e-05	0.000421487	77.1	-1.83487e-05	0.000424109	74.46	3.65496e-06	0.000492881	24.18	5.78313e-06	3.43736e-05	67.6704	3.97163e-05	0.000338843	49.0048	5.20619e-05	0.000158219	54.5984	3.63071e-05	0.000197183	71.1	3.34043e-05	0.000177871	60.24	5.14272e-05	0.000156551	60.84	4.58725e-05	0.000170272	72.66	8.77798e-05	0.000247936	71.8048	3.51815e-05
26.79	3.87409e-06	3.49314e-05	59.9488	1.29496e-05	0.000348704	49.9168	2.98507e-05	0.000151285	47.12	2.6749e-05	9.76429e-05	73.14	4.57587e-05	0.000247133	80.1	1.56025e-05	0.000423858	77.28	-1.88745e-05	0.000426959	74.58	3.65496e-06	0.000494299	24.25	5.78313e-06	3.43726e-05	67.8528	3.97163e-05	0.000340175	49.248	5.20619e-05	0.000158708	54.72	3.73444e-05	0.000197673	71.34	3.34043e-05	0.000179274	60.3	5.14272e-05	0.000156551	61.2	4.69307e-05	0.000170279	72.9	8.88358e-05	0.00025032	71.9264	3.51815e-05
26.79	3.87409e-06	3.49314e-05	60.2528	1.29496e-05	0.000352768	50.0384	2.98507e-05	0.000151771	47.1808	2.6749e-05	9.76428e-05	73.14	4.57587e-05	0.000247133	80.28	1.50843e-05	0.000424808	77.34	-1.88745e-05	0.000428379	74.58	0.000126879	0.000696794	24.33	5.78313e-06	3.50522e-05	67.9136	3.97163e-05	0.000340842	49.7344	5.20619e-05	0.000160669	54.9024	3.68257e-05	0.000205522	71.76	3.34043e-05	0.00018021	60.3	5.14272e-05	0.000157016	61.26	4.74643e-05	0.000171706	73.26	8.98884e-05	0.000251749	72.2304	3.57084e-05
26.93	3.87409e-06	3.76781e-05	60.2528	1.29496e-05	0.000352768	50.2208	3.03654e-05	0.000152745	47.424	2.72634e-05	9.76422e-05	73.32	4.57587e-05	0.000248536	80.34	1.45597e-05	0.000425759	77.58	-2.09644e-05	0.000429332	74.58	0.000126879	0.000696794	24.41	5.78313e-06	3.5051e-05	67.9744	3.97163e-05	0.000340841	49.6736	5.20619e-05	0.000162635	55.024	3.73444e-05	0.000206011	72.3	3.39172e-05	0.000182547	60.42	5.14272e-05	0.000157016	61.56	4.79879e-05	0.000173598	73.44	9.25206e-05	0.00025318	72.2912	3.57084e-05
26.93	3.87409e-06	3.76781e-05	60.6176	1.29496e-05	0.000356154	50.464	3.03654e-05	0.000152744	47.5456	2.6749e-05	9.9101e-05	73.5	4.57587e-05	0.000249472	80.34	1.45597e-05	0.000425759	77.76	-2.09644e-05	0.000431238	68.22	0.000160039	0.000696794	24.49	5.78313e-06	3.57306e-05	67.9744	3.97163e-05	0.000340841	49.6736	5.30928e-05	0.000162635	55.1456	3.63071e-05	0.00020601	72.48	3.34043e-05	0.00018395	60.42	5.19421e-05	0.00015748	61.56	4.85071e-05	0.000175026	73.8	9.41133e-05	0.000256994	72.4736	3.6761e-05
27.07	3.87409e-06	3.76776e-05	60.6176	1.29496e-05	0.000356154	50.5856	3.13948e-05	0.000153718	47.6064	2.77778e-05	9.95872e-05	73.62	4.57587e-05	0.000250871	80.52	1.45597e-05	0.000426234	77.76	-2.09644e-05	0.000431238	68.16	0.000166287	0.000696794	24.57	5.78313e-06	3.50488e-05	68.096	3.97163e-05	0.000341507	49.4912	5.36082e-05	0.000164111	55.328	3.78631e-05	0.000206499	72.48	3.39172e-05	0.000183955	60.48	5.24539e-05	0.000157946	61.98	4.8517e-05	0.000175501	73.92	9.56982e-05	0.000260331	72.5344	3.6761e-05
27.07	3.87409e-06	3.76776e-05	60.8	1.29496e-05	0.000359541	50.6464	3.13948e-05	0.000154691	47.728	2.72634e-05	0.000100073	73.8	4.57587e-05	0.000251807	80.7	1.40415e-05	0.000429075	77.94	-2.25351e-05	0.000433593	68.28	0.000169409	0.000696794	24.57	5.78313e-06	3.50488e-05	68.5824	3.97163e-05	0.00034417	49.3088	5.36082e-05	0.000164113	55.5104	3.68257e-05	0.000207478	72.6	3.39172e-05	0.000184421	60.42	5.19421e-05	0.000157946	62.04	4.90506e-05	0.000175973	74.04	9.67661e-05	0.000262245	72.656	3.6761e-05
27.22	3.87409e-06	3.83639e-05	60.8	1.29496e-05	0.000359541	50.768	3.13948e-05	0.000154691	47.8496	2.82922e-05	0.000100073	73.86	4.57587e-05	0.000253208	80.94	1.35234e-05	0.000431922	78.12	-2.30587e-05	0.00043643	68.46	0.000171497	0.000696794	24.65	5.78313e-06	3.57284e-05	68.9472	3.97163e-05	0.000348838	49.3696	5.36082e-05	0.000164604	55.5712	3.68257e-05	0.000207477	72.72	3.39172e-05	0.000185827	60.42	5.19421e-05	0.000157946	62.16	4.90506e-05	0.000180238	74.34	0.000100988	0.00026848	72.8384	3.6761e-05
27.22	3.87409e-06	3.83639e-05	61.0432	1.29496e-05	0.000362928	50.8896	3.19094e-05	0.000155664	48.0928	2.82922e-05	9.9586e-05	74.1	4.57587e-05	0.000254603	81	1.29987e-05	0.000433348	78.24	-2.41036e-05	0.000438329	68.64	0.0001741	0.000697266	24.73	5.78313e-06	3.57272e-05	69.0688	3.97163e-05	0.000349504	49.4912	5.30928e-05	0.000164602	55.7536	3.78631e-05	0.000208948	72.96	3.34043e-05	0.000185827	60.36	5.19421e-05	0.000157946	62.22	4.8517e-05	0.000181189	74.58	0.000104164	0.000275633	73.0208	3.78082e-05
27.35	3.87409e-06	3.9737e-05	61.0432	1.29496e-05	0.000362928	51.0112	3.13948e-05	0.000155664	48.1536	2.6749e-05	0.000100072	74.1	4.57587e-05	0.000254603	81.12	1.30053e-05	0.000435238	78.42	-2.51486e-05	0.000440216	68.82	0.000177229	0.000697266	24.81	5.78313e-06	3.57261e-05	69.1904	3.97163e-05	0.000351505	49.6736	5.36082e-05	0.000164601	55.936	3.68257e-05	0.000208946	73.32	3.39172e-05	0.000186764	60.42	5.19421e-05	0.000157946	62.64	4.95797e-05	0.000181191	74.7	0.000112599	0.000283258	73.2032	3.72824e-05
27.35	3.87409e-06	3.9737e-05	61.2256	1.29496e-05	0.000368347	51.2544	3.19094e-05	0.000156637	48.336	2.6749e-05	0.000100558	74.22	4.52458e-05	0.000254603	81.12	1.30053e-05	0.000435238	78.48	-2.567e-05	0.000441161	68.82	0.000177229	0.000697266	24.88	5.78313e-06	3.77673e-05	69.2512	3.97163e-05	0.000352172	49.9168	5.36082e-05	0.000164598	55.936	3.68257e-05	0.000209436	73.68	3.39172e-05	0.000189569	60.42	5.19421e-05	0.000157946	62.88	4.95797e-05	0.000182618	74.82	0.000118409	0.000291362	73.3248	3.72824e-05
27.48	3.87409e-06	3.97366e-05	61.4688	1.29496e-05	0.000373766	51.376	3.29388e-05	0.000158584	48.3968	2.72634e-05	0.000101044	74.52	4.57587e-05	0.000255538	81.36	1.03918e-05	0.000436658	78.48	-2.567e-05	0.000441161	69.06	0.000178792	0.000697266	24.96	5.78313e-06	3.77662e-05	69.2512	3.97163e-05	0.000352172	50.3424	5.30928e-05	0.000165576	56.24	3.68257e-05	0.000208943	73.86	3.443e-05	0.000190036	60.3	5.19421e-05	0.000157946	63.06	4.95797e-05	0.000183572	74.76	0.000122648	0.000296155	73.568	3.72824e-05
27.62	3.87409e-06	3.97361e-05	61.4688	1.29496e-05	0.000373766	51.5584	3.24241e-05	0.00015907	47.9712	2.6749e-05	0.000101532	74.64	4.57587e-05	0.000257875	81.48	1.03918e-05	0.000438554	78.6	-2.61935e-05	0.000443045	69.3	0.000182961	0.000697738	25.04	5.78313e-06	3.7765e-05	69.312	3.97163e-05	0.000352838	50.4032	5.46392e-05	0.000166559	56.3008	3.68257e-05	0.000210414	73.86	3.49449e-05	0.000190972	60.3	5.19421e-05	0.000157946	63.36	4.95797e-05	0.000184521	74.82	0.000128441	0.00030093	73.7504	3.72824e-05
27.62	3.87409e-06	3.97361e-05	61.7728	1.29496e-05	0.000377153	51.68	3.29388e-05	0.000160044	48.64	2.72634e-05	0.000102503	74.76	4.57587e-05	0.000258342	81.72	1.03918e-05	0.000439975	78.78	-2.67193e-05	0.000445892	69.54	0.000183481	0.000697738	25.12	5.78313e-06	3.77639e-05	69.4944	3.97163e-05	0.000352836	50.4032	5.46392e-05	0.000166559	56.4224	3.63071e-05	0.000210903	74.1	3.49449e-05	0.000190972	60.06	5.19421e-05	0.000157946	63.42	4.95797e-05	0.000184521	74.82	0.000129006	0.000304743	73.9328	3.72824e-05
27.76	3.87409e-06	3.97356e-05	61.7728	1.29496e-05	0.000377153	51.8016	3.29388e-05	0.000160044	48.7616	2.72634e-05	0.000102503	75	4.57587e-05	0.000259746	81.9	9.87365e-06	0.000442335	78.96	-2.77621e-05	0.000450635	69.72	0.000185569	0.000699155	25.2	5.78313e-06	3.77627e-05	69.92	3.97163e-05	0.000356168	50.4032	5.46392e-05	0.00016705	56.4832	3.57884e-05	0.000210412	74.34	3.49449e-05	0.000192845	60	5.19421e-05	0.000158409	63.6	5.01133e-05	0.000184523	74.82	0.000131643	0.000306173	74.0544	3.72824e-05
27.76	3.87409e-06	3.97356e-05	62.016	1.29496e-05	0.000381217	51.984	3.29388e-05	0.00016053	48.3968	2.72634e-05	0.00010299	75	4.57587e-05	0.000259746	82.02	8.83086e-06	0.000444701	79.14	-2.93328e-05	0.000452998	69.96	0.00018713	0.00070246	25.28	5.78313e-06	3.77616e-05	70.4064	3.97163e-05	0.000360166	50.4032	5.46392e-05	0.000166559	56.7264	3.63071e-05	0.000211391	74.64	3.49449e-05	0.00019378	59.88	5.19421e-05	0.000157946	64.02	5.01133e-05	0.000185946	75	0.000133216	0.000308556	74.176	3.78038e-05
27.89	3.87409e-06	4.04219e-05	62.016	1.29496e-05	0.000381217	52.1664	3.29388e-05	0.000161016	49.0048	2.77778e-05	0.000103961	75.12	4.57587e-05	0.000261146	82.14	8.31272e-06	0.000448482	79.2	-3.03799e-05	0.000456777	69.96	0.00018713	0.00070246	25.37	5.78313e-06	3.77603e-05	70.5888	3.97163e-05	0.000361499	50.4032	5.46392e-05	0.00016705	56.7264	3.63071e-05	0.000212372	75.12	3.49449e-05	0.000196591	59.82	5.19421e-05	0.000157946	63.9	5.01133e-05	0.0001869	75	0.00013428	0.000310463	74.5408	3.8335e-05
27.89	3.87409e-06	4.04219e-05	62.1376	1.29496e-05	0.000383926	52.4704	3.34534e-05	0.00016345	49.1872	2.72634e-05	0.000104447	75.24	4.57587e-05	0.000261614	82.14	8.31272e-06	0.000448482	79.38	-3.09056e-05	0.000459137	70.2	0.000189735	0.000703875	25.45	5.78313e-06	3.77592e-05	70.5888	3.97163e-05	0.000361499	50.464	5.46392e-05	0.000167049	56.9088	3.57884e-05	0.000212861	75.42	3.49449e-05	0.000198931	59.64	5.19421e-05	0.000157946	64.2	4.95898e-05	0.000187849	75.06	0.000136381	0.000314285	74.6624	3.83295e-05
28.03	3.87409e-06	4.04214e-05	62.1376	1.29496e-05	0.000383926	52.7136	3.34534e-05	0.00016491	49.3088	2.72634e-05	0.000104447	75.48	4.57587e-05	0.000263018	82.38	7.27645e-06	0.000450853	79.38	-3.09056e-05	0.000459137	70.5	0.000192343	0.000705762	25.53	5.78313e-06	3.7758e-05	70.7104	3.97163e-05	0.0003635	50.464	5.46392e-05	0.000167049	57.0912	3.52697e-05	0.000212859	75.54	3.49449e-05	0.000199401	59.52	5.29699e-05	0.000158409	64.44	4.95898e-05	0.000188803	75.18	0.000137446	0.000315237	74.8448	3.88564e-05
28.03	3.87409e-06	4.04214e-05	62.32	1.29496e-05	0.000386636	52.7744	3.34534e-05	0.00016637	49.4304	2.72634e-05	0.000104446	75.6	4.57587e-05	0.000264418	82.44	6.75289e-06	0.000452273	79.56	-3.19528e-05	0.000463849	70.8	0.000194429	0.000708595	25.53	5.78313e-06	3.7758e-05	70.7104	3.97163e-05	0.000364167	50.5248	5.46392e-05	0.000167049	57.2128	3.52697e-05	0.000213349	75.66	3.49449e-05	0.000199401	59.46	5.24539e-05	0.000158409	64.68	4.95898e-05	0.000189757	75.24	0.000139023	0.00031905	74.9664	3.78093e-05
28.18	3.87409e-06	4.17945e-05	62.32	1.29496e-05	0.000386636	52.8352	3.44828e-05	0.000167344	49.4912	2.72634e-05	0.000104933	75.78	4.57587e-05	0.000265822	82.62	6.75289e-06	0.000454164	79.62	-3.2472e-05	0.000467641	70.98	0.000195474	0.000710013	25.61	5.78313e-06	3.84376e-05	70.7104	3.97163e-05	0.000364167	50.6464	5.46392e-05	0.000167048	57.3952	3.68257e-05	0.000214328	75.84	3.49449e-05	0.000199401	59.4	5.29699e-05	0.000158409	65.1	4.95898e-05	0.000190232	75.3	0.000139032	0.000320004	75.2096	3.83295e-05
28.18	3.87409e-06	4.17945e-05	62.5632	1.29496e-05	0.000389345	52.9568	3.49974e-05	0.000167343	49.7344	2.77778e-05	0.000104932	75.84	4.57587e-05	0.000267685	82.8	6.22933e-06	0.000455114	79.86	-3.29934e-05	0.000469549	71.22	0.000198604	0.000711902	25.69	5.78313e-06	3.84365e-05	70.832	3.97163e-05	0.000364166	50.7072	5.46392e-05	0.00016803	57.456	3.68257e-05	0.000214328	76.08	3.49449e-05	0.000200337	59.52	5.19421e-05	0.000158409	65.16	5.01234e-05	0.00019166	75.48	0.000140097	0.000322387	75.392	3.88564e-05
28.31	3.87409e-06	4.1794e-05	62.5632	1.29496e-05	0.000389345	53.1392	3.49974e-05	0.00016783	49.856	2.77778e-05	0.000104932	75.84	4.57587e-05	0.000267685	82.98	6.22933e-06	0.00045701	80.04	-3.40427e-05	0.000472396	71.4	0.000201204	0.000714743	25.77	5.78313e-06	3.84354e-05	71.0752	3.97163e-05	0.000366832	50.6464	5.51546e-05	0.00016803	57.6992	3.63071e-05	0.000214816	76.44	3.54577e-05	0.00020221	59.46	5.19421e-05	0.000158409	65.52	4.90706e-05	0.000191662	75.6	0.00014273	0.000325263	75.5744	3.83307e-05
28.31	3.87409e-06	4.1794e-05	62.8672	1.29496e-05	0.000390021	53.3824	3.55121e-05	0.000168803	49.9776	2.77778e-05	0.000104931	76.08	4.52458e-05	0.00026862	82.98	6.22933e-06	0.00045701	80.22	-3.56068e-05	0.000473812	71.4	0.000201204	0.000714743	25.85	5.78313e-06	3.84342e-05	71.3792	4.04255e-05	0.000370166	50.5856	5.51546e-05	0.000168522	57.76	3.57884e-05	0.000215796	76.74	3.54577e-05	0.000204551	59.46	5.19421e-05	0.000158409	65.76	4.95898e-05	0.000193085	75.72	0.000143778	0.000328114	75.8176	3.88564e-05
28.45	3.87409e-06	4.17935e-05	62.8672	1.29496e-05	0.000390021	53.5648	3.49974e-05	0.000169776	50.0384	2.77778e-05	0.000104931	76.2	4.57587e-05	0.000270018	83.1	5.7112e-06	0.000458906	80.22	-3.56068e-05	0.000473812	71.7	0.000203812	0.000719473	25.93	5.78313e-06	3.91138e-05	71.3792	4.04255e-05	0.000370166	50.2208	5.51546e-05	0.000169018	57.9424	3.73444e-05	0.000215795	77.04	3.54577e-05	0.000205021	59.4	5.24539e-05	0.000158409	65.94	5.01234e-05	0.000193085	75.78	0.000145351	0.000330506	75.9392	3.88564e-05
28.58	3.87409e-06	4.17931e-05	63.1104	1.29496e-05	0.000393408	53.6864	3.49974e-05	0.00017075	50.2208	2.82922e-05	0.000105417	76.26	4.57587e-05	0.000270954	83.34	5.18764e-06	0.000460801	80.34	-3.66518e-05	0.000476664	71.94	0.000208507	0.000723732	26.01	5.78313e-06	3.91127e-05	71.6832	3.97163e-05	0.000372832	49.552	5.56701e-05	0.000169516	58.1856	3.68257e-05	0.000218245	77.28	3.54577e-05	0.000205491	59.4	5.29699e-05	0.000158409	66.3	4.96042e-05	0.000193559	75.9	0.000146399	0.000331469	76.2432	3.93778e-05
28.58	3.87409e-06	4.17931e-05	63.1104	1.29496e-05	0.000393408	53.808	3.49974e-05	0.000169776	50.2816	2.77778e-05	0.000105417	76.56	4.57587e-05	0.000272353	83.46	4.6695e-06	0.000463178	80.4	-3.97932e-05	0.00047904	72.12	0.00021007	0.000726096	26.09	5.78313e-06	3.91116e-05	71.8656	3.97163e-05	0.0003755	49.0048	5.56701e-05	0.00016903	58.368	3.68257e-05	0.000220697	77.46	3.54577e-05	0.00020596	59.52	5.29699e-05	0.000158873	66.36	5.01333e-05	0.000194034	76.02	0.000147984	0.000335274	76.3648	3.93778e-05
28.72	3.87409e-06	4.17926e-05	63.232	1.29496e-05	0.000394763	53.9904	3.49974e-05	0.000171722	50.5248	2.82922e-05	0.000105903	76.62	4.52458e-05	0.00027469	83.52	4.15137e-06	0.000470291	80.58	-4.03146e-05	0.000481421	72.42	0.000212674	0.000729411	26.17	5.78313e-06	3.91104e-05	72.048	3.97163e-05	0.000376832	48.8224	5.51546e-05	0.000169032	58.4896	3.73444e-05	0.000222658	77.64	3.54577e-05	0.000207365	59.64	5.29699e-05	0.000158873	66.54	4.96042e-05	0.000194034	76.2	0.000149037	0.000337656	76.608	3.88564e-05
28.72	3.87409e-06	4.17926e-05	63.232	1.29496e-05	0.000394763	54.112	3.49974e-05	0.000172209	50.6464	2.88066e-05	0.000106389	76.62	4.52458e-05	0.00027469	75.9	0.000178019	0.000656841	80.76	-4.18809e-05	0.000483792	72.6	0.000216325	0.000731775	26.26	5.78313e-06	3.91091e-05	72.2304	3.97163e-05	0.000378165	48.7616	5.46392e-05	0.000169033	58.672	3.63071e-05	0.000223638	78	3.64834e-05	0.000207833	59.88	5.34848e-05	0.000158873	66.96	5.01333e-05	0.000194514	76.38	0.000151149	0.000339096	76.7296	3.99047e-05
28.86	3.87409e-06	4.24789e-05	63.3536	1.29496e-05	0.000397472	54.112	3.49974e-05	0.000172696	50.2816	2.88066e-05	0.000107363	76.86	4.57587e-05	0.000276089	75.9	0.000185311	0.000657316	80.88	-4.34473e-05	0.000486638	72.6	0.000216325	0.000731775	26.33	5.78313e-06	3.91081e-05	72.4128	4.04255e-05	0.000380832	43.168	5.30928e-05	0.000169581	58.8544	3.63071e-05	0.000226089	78.36	3.64908e-05	0.000210174	59.94	5.34848e-05	0.000158873	67.2	5.01333e-05	0.000195942	76.44	0.000153266	0.000340517	77.0336	3.99047e-05
28.86	3.87409e-06	4.24789e-05	63.3536	1.29496e-05	0.000397472	54.1728	3.49974e-05	0.000172696	50.9504	2.72634e-05	0.000108334	77.1	4.57587e-05	0.000277026	75.9	0.000185311	0.000657316	81.12	-4.3973e-05	0.000489002	72.78	0.000218926	0.000733667	26.42	5.78313e-06	3.91069e-05	72.4128	4.04255e-05	0.000380832	41.1008	5.15464e-05	0.000168128	59.0368	3.63071e-05	0.000226578	78.54	3.80271e-05	0.000211114	60.06	5.34848e-05	0.000158873	67.44	5.06669e-05	0.000196889	76.56	0.000154843	0.000341956	77.216	3.99047e-05
28.99	3.87409e-06	4.24784e-05	63.7792	1.29496e-05	0.000399503	54.3552	3.44828e-05	0.000173182	51.0112	2.77778e-05	0.00010882	77.16	4.57587e-05	0.00027843	76.02	0.00019001	0.000657791	81.12	-4.3973e-05	0.000489002	72.96	0.000220485	0.00073698	26.5	5.78313e-06	3.91057e-05	72.656	4.04255e-05	0.000382164	41.7696	5.15464e-05	0.000168122	59.2192	3.78631e-05	0.000228048	78.66	3.80271e-05	0.00021158	60.06	5.34848e-05	0.000158409	67.5	5.11861e-05	0.000197371	76.62	0.000155897	0.000342441	77.2768	3.99047e-05
28.99	3.87409e-06	4.24784e-05	63.7792	1.29496e-05	0.000399503	54.4768	3.49974e-05	0.000173669	50.6464	2.88066e-05	0.000109307	77.34	4.52458e-05	0.000279366	76.2	0.000191575	0.000658266	81.24	-4.5018e-05	0.000492321	73.2	0.000222044	0.000739813	26.5	5.78313e-06	3.91057e-05	72.8384	4.04255e-05	0.000384164	42.0128	5.15464e-05	0.000168119	59.28	3.73444e-05	0.000228048	78.9	3.80271e-05	0.000213458	60	5.34848e-05	0.000158873	67.44	5.06669e-05	0.000198315	76.74	0.00015643	0.000344826	77.6416	3.99047e-05
29.14	3.87409e-06	4.38515e-05	64.0832	1.29496e-05	0.00040289	54.5984	3.49974e-05	0.000175616	51.3152	2.77778e-05	0.000109305	77.46	4.52458e-05	0.000280761	76.5	0.000195228	0.000660168	81.3	-4.55416e-05	0.000494216	73.38	0.000225168	0.000742174	26.57	5.78313e-06	3.91047e-05	73.0816	4.04255e-05	0.000385496	42.0128	5.15464e-05	0.000168119	59.4624	3.73444e-05	0.000228537	79.14	3.85421e-05	0.00021299	60	5.24539e-05	0.000158409	67.92	5.17197e-05	0.000199744	76.86	0.000157479	0.000346255	77.824	3.99047e-05
29.14	3.87409e-06	4.38515e-05	64.0832	1.29496e-05	0.00040289	54.5984	3.49974e-05	0.000175616	51.4976	2.88066e-05	0.000109791	77.64	4.57587e-05	0.000284025	76.8	0.000199394	0.000661593	81.48	-4.71079e-05	0.000496591	73.44	0.000226729	0.000744069	26.66	6.74699e-06	3.91034e-05	73.2032	4.04255e-05	0.000386162	42.1344	5.15464e-05	0.000168118	59.7056	3.73444e-05	0.000228534	79.62	3.80271e-05	0.00021346	60	5.29699e-05	0.000158873	68.1	5.17296e-05	0.000201164	77.04	0.000158003	0.000346732	78.0064	4.04304e-05
29.28	3.87409e-06	4.45378e-05	64.2048	1.29496e-05	0.000405599	54.5984	3.49974e-05	0.000176589	51.5584	2.9321e-05	0.000109791	77.64	4.57587e-05	0.000284025	77.04	0.000202524	0.000663495	81.66	-4.86721e-05	0.000498499	73.44	0.000226729	0.000744069	26.74	6.74699e-06	3.9783e-05	73.3248	4.11348e-05	0.000387495	42.256	5.15464e-05	0.000168117	59.7664	3.73444e-05	0.000230496	79.98	3.75164e-05	0.000216271	60	5.29699e-05	0.000158409	67.98	5.22388e-05	0.000201164	77.34	0.000160114	0.000348187	78.1888	3.99047e-05
29.28	3.87409e-06	4.45378e-05	64.2048	1.29496e-05	0.000405599	54.5376	3.44828e-05	0.000177076	51.6192	2.9321e-05	0.00011125	77.82	4.52458e-05	0.000284961	77.04	0.000202524	0.000663495	81.72	-4.91978e-05	0.000503251	73.68	0.000229334	0.000745958	26.8	5.78313e-06	4.04629e-05	73.3248	4.11348e-05	0.000387495	42.3776	5.15464e-05	0.000168115	59.9488	3.78631e-05	0.000230985	80.16	3.80239e-05	0.000217673	60.06	5.34848e-05	0.000158409	68.4	5.3307e-05	0.000201644	77.64	0.000161698	0.000349616	78.3712	3.99047e-05
29.41	3.87409e-06	4.52242e-05	64.448	1.29496e-05	0.000405598	54.9024	3.44828e-05	0.000177076	51.8624	2.9321e-05	0.000112222	77.94	4.52458e-05	0.000285425	77.28	0.000204607	0.00066492	81.72	-4.91978e-05	0.000503251	73.86	0.000230898	0.000746904	26.9	5.78313e-06	4.1823e-05	73.6896	4.11348e-05	0.000389493	42.4992	5.15464e-05	0.000168114	60.192	3.73444e-05	0.000231964	80.34	3.85421e-05	0.000217677	60.06	5.34848e-05	0.000158409	68.64	5.3307e-05	0.000203067	78	0.000164332	0.000351046	78.5536	4.04304e-05
29.41	3.87409e-06	4.52242e-05	64.448	1.29496e-05	0.000405598	55.3888	3.49974e-05	0.000180969	52.0448	2.9321e-05	0.000113195	78.12	4.57587e-05	0.000287756	77.58	0.000208244	0.000666346	81.96	-5.07685e-05	0.000505151	74.16	0.000233501	0.000751163	26.96	5.78313e-06	4.18221e-05	73.9328	4.11348e-05	0.000390825	42.6816	5.15464e-05	0.000168112	60.3136	3.78631e-05	0.000232453	80.4	3.85421e-05	0.000219083	60.12	5.24539e-05	0.000158409	68.82	5.3307e-05	0.000203539	78.06	0.000165913	0.00035343	78.736	4.09573e-05
29.56	3.87409e-06	4.52236e-05	64.752	1.29496e-05	0.00040763	54.7808	3.49974e-05	0.000180971	52.1056	2.9321e-05	0.000114654	78.3	4.52458e-05	0.000289624	77.88	0.000209291	0.000667297	82.14	-5.18113e-05	0.000507054	74.22	0.000235585	0.000753055	27.05	5.78313e-06	4.18208e-05	74.1152	4.04255e-05	0.000392157	42.8032	5.15464e-05	0.000168111	60.496	3.83817e-05	0.000232451	80.58	3.90549e-05	0.000220489	60.12	5.19421e-05	0.000157946	68.88	5.27878e-05	0.000204493	78.3	0.000168549	0.000354861	78.9184	4.14842e-05
29.68	3.87409e-06	4.65968e-05	64.752	1.29496e-05	0.00040763	54.5376	3.44828e-05	0.000180971	52.288	2.9321e-05	0.000114653	78.36	4.52458e-05	0.000291028	78.12	0.00021241	0.000669198	82.26	-5.33777e-05	0.000508949	74.4	0.000235587	0.000754001	27.12	6.74699e-06	4.25006e-05	74.176	4.11348e-05	0.000392824	42.9248	5.15464e-05	0.00016811	60.6784	3.78631e-05	0.00023294	81	3.90549e-05	0.000222368	60.24	5.19421e-05	0.000157946	69.24	5.3307e-05	0.000204968	77.94	0.000172254	0.000360588	79.1008	4.09573e-05
29.68	3.87409e-06	4.65968e-05	64.8736	1.29496e-05	0.000409662	54.5984	3.44828e-05	0.000180971	52.3488	2.9321e-05	0.000115139	78.36	4.52458e-05	0.000291028	78.3	0.000215534	0.000671574	82.38	-5.49462e-05	0.000511316	74.52	0.000236632	0.000755896	27.2	6.74699e-06	4.18187e-05	74.2368	4.04255e-05	0.000394158	43.4112	5.15464e-05	0.000168105	60.8608	3.83817e-05	0.000234901	81.24	3.90549e-05	0.000223773	60.3	5.24539e-05	0.000157946	69.42	5.43597e-05	0.000205919	78.54	0.000175447	0.000366307	79.2832	4.09573e-05
29.83	3.87409e-06	4.65963e-05	64.8736	1.29496e-05	0.000409662	55.0848	3.44828e-05	0.000181457	52.4704	2.9321e-05	0.000115625	78.48	4.47245e-05	0.000291964	78.66	0.000217628	0.000674901	82.5	-5.59868e-05	0.000513211	74.52	0.000236632	0.000755896	27.3	7.71084e-06	4.2498e-05	74.4192	4.11348e-05	0.000394823	43.6544	5.20619e-05	0.000168594	61.104	3.83817e-05	0.000236371	81.48	3.85368e-05	0.000225644	60.6	5.19421e-05	0.000158409	69.54	5.48888e-05	0.000206394	78.54	0.000179173	0.000375838	79.5264	4.14842e-05
29.83	3.87409e-06	4.65963e-05	65.056	1.29496e-05	0.000411694	55.328	3.44828e-05	0.000181456	52.592	2.98354e-05	0.000116598	78.66	4.42117e-05	0.000291964	78.66	0.000217628	0.000674901	82.5	-5.59868e-05	0.000513211	74.7	0.000237154	0.000756842	27.37	6.74699e-06	4.2497e-05	74.4192	4.11348e-05	0.000394823	43.6544	5.20619e-05	0.000168594	61.2256	3.78631e-05	0.000237351	81.6	3.90549e-05	0.00022611	60.54	5.24539e-05	0.000158409	69.9	5.48888e-05	0.000208297	77.94	0.000191884	0.000388708	79.5872	4.14842e-05
29.98	3.87409e-06	4.86562e-05	65.056	1.29496e-05	0.000411694	55.5712	3.49974e-05	0.000182429	52.6528	3.03498e-05	0.000116598	78.84	4.47245e-05	0.000294295	78.96	0.000219189	0.000677753	82.62	-5.75575e-05	0.000517479	74.82	0.000238719	0.00075874	27.37	6.74699e-06	4.2497e-05	74.7232	4.11348e-05	0.000396154	43.6544	5.20619e-05	0.000168102	61.408	3.83817e-05	0.000236858	81.72	3.90549e-05	0.00022658	60.6	5.29688e-05	0.000158409	69.96	5.54224e-05	0.000208297	78.24	0.000201379	0.000394904	79.8304	4.14842e-05
29.98	3.87409e-06	4.86562e-05	65.1168	1.22302e-05	0.000411694	55.5104	3.44828e-05	0.000182916	52.7136	2.98354e-05	0.000117084	78.96	4.36978e-05	0.000296623	79.08	0.000220743	0.000682031	82.86	-5.8609e-05	0.000521278	75.06	0.000241843	0.000761104	27.45	7.71084e-06	4.24959e-05	75.0272	4.11348e-05	0.00039882	43.6544	5.20619e-05	0.000168594	61.6512	3.78631e-05	0.000237837	81.9	3.95677e-05	0.000227986	60.72	5.29688e-05	0.000158873	70.32	5.64806e-05	0.000208771	78.3	0.000205608	0.000398242	80.1344	4.09573e-05
30.1	3.87409e-06	4.86557e-05	65.1168	1.22302e-05	0.000411694	55.5712	3.49974e-05	0.000183403	52.7136	3.13786e-05	0.000117084	79.14	4.31808e-05	0.000299428	79.32	0.000222831	0.000683932	82.92	-6.12203e-05	0.000523187	75.24	0.000242361	0.000762993	27.53	7.71084e-06	4.24947e-05	75.2704	4.11348e-05	0.000400819	43.776	5.20619e-05	0.000168592	61.8944	3.94191e-05	0.000237835	82.2	3.95677e-05	0.00022939	60.84	5.29688e-05	0.000158873	70.44	5.5957e-05	0.000209714	78.3	0.000212437	0.000403486	80.256	4.20055e-05
30.1	3.87409e-06	4.86557e-05	65.2992	1.22302e-05	0.000413048	55.7536	3.49974e-05	0.000183403	52.8352	3.1893e-05	0.00011757	79.14	4.31808e-05	0.000299428	79.62	0.00022492	0.000687259	83.04	-6.33058e-05	0.000526039	75.36	0.000244961	0.000764885	27.6	7.71084e-06	4.24938e-05	75.392	4.11348e-05	0.000402153	43.9584	5.20619e-05	0.000168099	62.0768	4.04564e-05	0.000241758	82.44	3.95677e-05	0.000230326	61.02	5.24571e-05	0.000158873	70.68	5.64907e-05	0.000211143	78.48	0.000216122	0.000406831	80.56	4.20055e-05
30.25	3.87409e-06	4.9342e-05	65.2992	1.22302e-05	0.000413048	55.9968	3.49974e-05	0.000184376	53.0176	3.1893e-05	0.000118056	79.32	4.36946e-05	0.000300364	79.92	0.000225442	0.00068916	83.22	-6.43508e-05	0.000529357	75.36	0.000244961	0.000764885	27.69	7.71084e-06	4.31732e-05	75.5136	4.11348e-05	0.000402819	44.1408	5.10309e-05	0.000168097	62.1376	3.83817e-05	0.000243229	82.56	3.90549e-05	0.000230326	61.14	5.24571e-05	0.000159801	70.86	5.64806e-05	0.000211623	78.66	0.000218766	0.000409682	80.6208	4.20055e-05
30.25	3.87409e-06	4.9342e-05	65.7856	1.15108e-05	0.000414401	56.1184	3.44828e-05	0.000184862	53.2608	3.29218e-05	0.000118055	79.44	4.26637e-05	0.000301763	79.92	0.000225442	0.00068916	83.4	-6.48722e-05	0.000532679	75.42	0.000244963	0.000765831	27.76	7.71084e-06	4.31722e-05	75.5136	4.11348e-05	0.000402819	44.992	5.20619e-05	0.000168088	62.3808	3.94191e-05	0.000244208	82.62	3.95677e-05	0.000230326	61.32	5.24571e-05	0.000159337	71.1	5.64907e-05	0.000213051	78.72	0.000224021	0.000413496	80.8032	4.20055e-05
30.39	3.87409e-06	4.93415e-05	65.7856	1.15108e-05	0.000414401	56.24	3.39681e-05	0.000184862	53.3216	3.1893e-05	0.000119514	79.62	4.26637e-05	0.000302699	80.28	0.000228573	0.000692487	83.4	-6.48722e-05	0.000532679	75.6	0.000245492	0.000768195	27.83	7.71084e-06	4.45327e-05	75.6352	4.11348e-05	0.000403484	45.4176	5.20619e-05	0.000168084	62.5632	3.99378e-05	0.000244206	82.68	3.95677e-05	0.000231263	61.38	5.24571e-05	0.000159337	71.4	5.70142e-05	0.000214472	78.96	0.000226145	0.000415412	80.9248	4.20055e-05
30.39	3.87409e-06	4.93415e-05	66.0896	1.15108e-05	0.000416433	56.4224	3.39681e-05	0.000185348	53.504	3.1893e-05	0.00012	79.68	4.21466e-05	0.000305971	80.46	0.000229615	0.000696764	83.58	-6.53914e-05	0.000534095	75.84	0.000247571	0.000771036	27.93	7.71084e-06	4.45313e-05	75.8784	4.11348e-05	0.000405484	44.9312	5.15464e-05	0.000168089	62.7456	3.99378e-05	0.000246167	83.1	3.90549e-05	0.00023126	61.38	5.24571e-05	0.000160266	71.64	5.91362e-05	0.000216833	79.08	0.00022981	0.000416834	81.4112	4.25324e-05
30.52	3.87409e-06	5.00279e-05	66.0896	1.15108e-05	0.000416433	56.544	3.49974e-05	0.000187782	53.7472	3.1893e-05	0.000123404	79.86	4.21466e-05	0.000308309	80.7	0.000232738	0.000699616	83.76	-6.53914e-05	0.00053599	75.9	0.000248093	0.000771979	28.01	7.71084e-06	4.65723e-05	76.2432	4.11348e-05	0.000409484	44.688	5.15464e-05	0.000168092	62.9888	4.09751e-05	0.000247146	83.34	3.90496e-05	0.000232667	61.5	5.24571e-05	0.000159801	71.7	5.91362e-05	0.000219194	79.38	0.000232971	0.00042018	81.5936	4.25324e-05
30.52	3.87409e-06	5.00279e-05	66.272	1.15108e-05	0.000417787	56.6048	3.44828e-05	0.000188756	53.808	3.1893e-05	0.000124377	80.04	4.21466e-05	0.000308777	80.88	0.000234307	0.000703418	83.82	-6.69577e-05	0.000539301	76.02	0.000250181	0.000774341	28.08	7.71084e-06	4.65713e-05	76.4864	4.11348e-05	0.000410816	44.8096	5.15464e-05	0.00016809	63.232	4.09751e-05	0.000246653	83.46	3.95677e-05	0.000233134	61.5	5.24571e-05	0.000160266	72.24	6.01945e-05	0.000221094	79.62	0.000235095	0.000422565	81.776	4.30582e-05
30.67	3.87409e-06	5.07141e-05	66.272	1.15108e-05	0.000417787	56.7264	3.44828e-05	0.000189242	54.0512	3.1893e-05	0.000124376	80.04	4.21466e-05	0.000308777	81.24	0.000235348	0.000706745	84	-6.74835e-05	0.000542143	76.2	0.000250699	0.000775287	28.18	7.71084e-06	4.65699e-05	76.5472	4.11348e-05	0.000411482	45.3568	5.15464e-05	0.000168085	63.4144	4.20124e-05	0.000247632	83.52	3.90496e-05	0.000233135	61.74	5.19421e-05	0.000160266	72.36	6.07236e-05	0.000222035	79.92	0.000237196	0.000424472	82.0192	4.41009e-05
30.81	3.87409e-06	5.14005e-05	66.3328	1.15108e-05	0.000419142	56.9088	3.44828e-05	0.000189729	54.2336	3.1893e-05	0.000124862	80.16	4.26595e-05	0.000310176	81.3	0.000236394	0.000708647	84.18	-6.85284e-05	0.000543551	76.2	0.000250699	0.000775287	28.25	7.71084e-06	4.72497e-05	76.7296	4.25532e-05	0.000412815	46.0256	5.15464e-05	0.000168078	63.5968	4.20124e-05	0.000248121	83.7	3.85368e-05	0.000234072	61.86	5.24571e-05	0.00016073	72.6	6.17964e-05	0.00022488	80.22	0.000239297	0.000428279	82.2624	4.41009e-05
30.81	3.87409e-06	5.14005e-05	66.3328	1.15108e-05	0.000419142	57.0912	3.44828e-05	0.000190702	54.3552	3.39506e-05	0.000125835	80.34	4.21466e-05	0.000311107	81.3	0.000236394	0.000708647	84.18	-6.85284e-05	0.000543551	76.26	0.000250706	0.000777179	28.33	7.71084e-06	4.72485e-05	76.7296	4.25532e-05	0.000412815	46.2688	5.15464e-05	0.000168075	63.7184	4.20124e-05	0.000249101	83.88	3.95677e-05	0.000234538	61.98	5.24571e-05	0.00016166	72.72	6.12583e-05	0.0002263	80.52	0.000239829	0.000429233	82.4448	4.41009e-05
30.94	3.87409e-06	5.14e-05	66.5152	1.15108e-05	0.000420496	57.2128	3.44828e-05	0.000190702	54.4768	3.39506e-05	0.000127294	80.58	4.16296e-05	0.000312975	81.54	0.000237966	0.000708647	84.3	-6.95734e-05	0.000546394	76.5	0.000252787	0.000778597	28.33	7.71084e-06	4.72485e-05	76.7904	4.1844e-05	0.000413482	45.9648	5.15464e-05	0.000168078	63.9008	4.20124e-05	0.0002491	84.24	3.95677e-05	0.000235473	62.16	5.24571e-05	0.000162123	72.84	6.33837e-05	0.000227246	80.76	0.000241918	0.000433049	82.5664	4.41009e-05
30.94	3.87409e-06	5.14e-05	66.5152	1.15108e-05	0.000420496	57.3952	3.49974e-05	0.000191188	54.72	3.39506e-05	0.000130211	80.64	4.16296e-05	0.000314375	81.72	0.000238489	0.000711023	84.42	-7.16633e-05	0.000549239	76.62	0.000253827	0.00077954	28.41	7.71084e-06	4.72474e-05	76.9728	4.11348e-05	0.000414814	46.4512	5.15464e-05	0.000168073	64.0224	4.20124e-05	0.000249589	84.48	3.95677e-05	0.00023735	62.16	5.24571e-05	0.000162589	73.2	6.44464e-05	0.000231978	81	0.000244031	0.000434965	82.7488	4.41009e-05
31.09	3.87409e-06	5.13995e-05	67.0016	1.15108e-05	0.000423882	57.456	3.49974e-05	0.000192162	54.8416	3.39506e-05	0.000130697	80.76	4.11125e-05	0.000315312	81.96	0.000240571	0.000712449	84.54	-7.16633e-05	0.000550662	76.74	0.000254872	0.000783327	28.49	7.71084e-06	4.72462e-05	77.4592	4.25532e-05	0.000418145	46.512	5.15464e-05	0.000168073	64.144	4.20124e-05	0.00025106	84.6	3.90496e-05	0.00023735	62.16	5.24571e-05	0.000162123	73.56	6.65575e-05	0.000235295	81.3	0.000246644	0.000439247	82.9312	4.41009e-05
31.09	3.87409e-06	5.13995e-05	67.0016	1.15108e-05	0.000423882	57.5776	3.49974e-05	0.000192161	55.0848	3.39506e-05	0.000131183	80.76	4.11125e-05	0.000315312	82.14	0.000241618	0.000714825	84.66	-7.2189e-05	0.000550662	76.86	0.000256431	0.000784742	28.57	7.71084e-06	4.72451e-05	77.7024	4.25532e-05	0.000418809	46.6944	5.15464e-05	0.000168071	64.2656	4.14938e-05	0.00025204	84.66	3.95677e-05	0.000238286	62.34	5.24571e-05	0.000162589	73.8	6.86685e-05	0.000237187	81.6	0.000247181	0.000440677	83.1136	4.41009e-05
31.23	3.87409e-06	5.20858e-05	67.3056	1.15108e-05	0.000428624	57.6992	3.49974e-05	0.000193135	55.328	3.49794e-05	0.000131669	80.88	4.05955e-05	0.000316711	82.38	0.000243184	0.000716726	84.84	-7.32275e-05	0.000552078	76.86	0.000256431	0.000784742	28.65	7.71084e-06	4.7244e-05	77.824	4.1844e-05	0.000420143	46.816	5.15464e-05	0.00016807	64.3872	4.20124e-05	0.000253511	84.9	3.90496e-05	0.000238286	62.4	5.24571e-05	0.000163983	73.92	6.8674e-05	0.000239087	81.78	0.000248229	0.000444014	83.2352	4.41009e-05
31.23	3.87409e-06	5.20858e-05	67.3056	1.15108e-05	0.000428624	57.8816	3.55121e-05	0.000194108	55.4496	3.49794e-05	0.000132641	81.12	4.00784e-05	0.000319042	82.38	0.000243184	0.000716726	84.96	-7.42724e-05	0.000553497	77.04	0.000257474	0.000787575	28.74	7.71084e-06	4.79234e-05	77.824	4.1844e-05	0.000420143	47.4848	5.15464e-05	0.000168063	64.448	4.20124e-05	0.000254001	85.26	3.90496e-05	0.000238286	62.46	5.24571e-05	0.000163517	74.1	6.97423e-05	0.000241462	82.26	0.000249282	0.000446396	83.3568	4.41009e-05
31.38	3.87409e-06	5.41457e-05	67.3056	1.15108e-05	0.000429301	58.0032	3.70561e-05	0.000196055	55.6928	3.49794e-05	0.000132641	81.3	4.00784e-05	0.00032091	82.62	0.000245795	0.000720529	84.96	-7.42724e-05	0.000553497	77.16	0.0002606	0.000790408	28.82	7.71084e-06	4.8603e-05	77.824	4.32624e-05	0.000420143	47.7888	5.15464e-05	0.00016806	64.5696	4.20124e-05	0.000255471	85.56	3.90496e-05	0.000241562	62.58	5.29688e-05	0.000164447	74.1	7.0806e-05	0.000244302	82.38	0.000250859	0.000448779	83.5392	4.46267e-05
31.38	3.87409e-06	5.41457e-05	67.3056	1.15108e-05	0.000429301	58.1856	3.60268e-05	0.000197028	55.8144	3.49794e-05	0.000133127	81.42	4.00784e-05	0.000322309	82.8	0.000245795	0.000721955	85.14	-7.47982e-05	0.000556347	77.22	0.000260604	0.0007923	28.9	7.71084e-06	4.86019e-05	77.8848	4.25532e-05	0.00042081	47.728	5.15464e-05	0.00016806	64.8128	4.20124e-05	0.000255469	85.74	3.90496e-05	0.000242966	62.64	5.34848e-05	0.000164911	74.16	7.18743e-05	0.000247138	82.56	0.000251379	0.00045021	83.7216	4.41009e-05
31.51	3.87409e-06	5.4832e-05	67.4272	1.07914e-05	0.000429978	58.3072	3.70561e-05	0.000198002	55.9968	3.49794e-05	0.000133613	81.54	4.00784e-05	0.000323712	83.04	0.000246319	0.000723856	85.2	-7.58453e-05	0.000558234	77.34	0.000261127	0.000794192	28.98	7.71084e-06	4.86007e-05	78.0672	4.25532e-05	0.000422142	47.4848	5.15464e-05	0.000168063	64.8736	4.14938e-05	0.000254978	85.86	3.90496e-05	0.000243901	62.7	5.29688e-05	0.000164911	74.16	7.39709e-05	0.000249031	82.68	0.000251904	0.000452584	83.8432	4.46223e-05
31.51	3.87409e-06	5.4832e-05	67.4272	1.07914e-05	0.000429978	58.4288	3.60268e-05	0.000198001	55.9968	3.49794e-05	0.000133613	81.66	4.00784e-05	0.000325112	83.22	0.000246317	0.000726707	85.44	-7.68924e-05	0.000559658	77.46	0.000263212	0.000795141	29.06	7.71084e-06	4.85996e-05	78.2496	4.25532e-05	0.000425477	47.424	5.15464e-05	0.000168063	65.056	4.09751e-05	0.000255466	86.1	3.95677e-05	0.000243432	62.7	5.29688e-05	0.000164911	74.34	7.34616e-05	0.000249504	82.86	0.00025348	0.000454978	83.904	4.35741e-05
31.65	3.87409e-06	5.55183e-05	67.6096	1.07914e-05	0.000431333	58.5504	3.60268e-05	0.000198975	56.1792	3.49794e-05	0.000134585	81.66	4.00784e-05	0.000325112	83.46	0.000247884	0.000729559	85.62	-7.95081e-05	0.000562032	77.58	0.000265294	0.000796084	29.15	8.6747e-06	5.13213e-05	78.6752	4.32624e-05	0.000428142	47.6064	5.15464e-05	0.000168062	65.1776	4.14938e-05	0.000256447	86.28	3.95677e-05	0.000243899	62.88	5.29688e-05	0.000165838	74.46	7.55738e-05	0.000252345	83.1	0.000253492	0.00045879	84.0256	4.46223e-05
31.65	3.87409e-06	5.55183e-05	67.6096	1.07914e-05	0.000431333	58.6112	3.60268e-05	0.000199461	56.4224	3.49794e-05	0.000134098	81.78	3.95613e-05	0.000326511	83.52	0.000248407	0.00073146	85.74	-7.95081e-05	0.00056345	77.58	0.000265294	0.000796084	29.23	7.71084e-06	5.13201e-05	78.9184	4.32624e-05	0.000430808	48.7008	5.25773e-05	0.00016805	65.36	4.20124e-05	0.000257426	86.58	3.90496e-05	0.000244368	63	5.34848e-05	0.000166769	74.64	7.76947e-05	0.000255181	83.16	0.000254545	0.0004588	84.208	4.51481e-05
31.79	3.87409e-06	5.62046e-05	68.1568	1.07914e-05	0.000436751	58.8544	3.70561e-05	0.000200435	56.544	3.4465e-05	0.000134584	81.96	3.90443e-05	0.000328847	83.52	0.000248407	0.00073146	85.74	-7.95081e-05	0.00056345	77.82	0.000266336	0.000797031	29.31	8.6747e-06	5.1319e-05	78.9184	4.32624e-05	0.000430808	49.0048	5.25773e-05	0.000170013	65.5424	4.20124e-05	0.000258406	86.94	3.95677e-05	0.000244836	63.12	5.34848e-05	0.000167232	74.7	7.87531e-05	0.000256604	83.1	0.000256121	0.000460697	84.4512	4.51481e-05
31.93	3.87409e-06	5.62041e-05	68.1568	1.07914e-05	0.000436751	59.4016	3.70561e-05	0.000202867	56.6048	3.49794e-05	0.000134584	82.08	3.90443e-05	0.000331652	83.64	0.000249453	0.000734312	85.92	-8.00317e-05	0.000564397	77.88	0.000266857	0.0007994	29.31	8.6747e-06	5.1319e-05	79.04	4.32624e-05	0.000434145	48.5184	5.25773e-05	0.000170018	65.664	4.20124e-05	0.000259386	87	3.95677e-05	0.000246241	63.3	5.34848e-05	0.000167698	74.88	7.92923e-05	0.00025897	83.16	0.00025719	0.00046308	84.512	4.46223e-05
31.93	3.87409e-06	5.62041e-05	68.4	1.07914e-05	0.000438105	59.5232	3.70561e-05	0.000206275	56.7264	3.49794e-05	0.000136043	82.26	3.90443e-05	0.000332588	83.88	0.000250501	0.000736688	86.04	-8.21216e-05	0.000566767	78	0.000267379	0.000801292	29.4	7.71084e-06	5.13177e-05	79.1616	4.32624e-05	0.000436813	48.336	5.25773e-05	0.00017002	65.7856	4.20124e-05	0.000262819	87.18	3.95624e-05	0.000247645	63.42	5.34848e-05	0.000167698	74.94	8.08886e-05	0.000261345	83.16	0.000258771	0.000464033	84.6336	4.46223e-05
32.08	3.87409e-06	5.75772e-05	68.4	1.07914e-05	0.000438105	59.584	3.75708e-05	0.000208222	56.848	3.4465e-05	0.000136042	82.44	3.85272e-05	0.000333987	84.06	0.000252071	0.000740491	86.22	-8.2643e-05	0.000567711	78.18	0.000268944	0.00080271	29.48	8.6747e-06	5.19973e-05	79.2224	4.39716e-05	0.00043748	48.336	5.25773e-05	0.00017002	65.968	4.20124e-05	0.000263799	87.42	4.00752e-05	0.000248115	63.6	5.34838e-05	0.00017002	75.06	8.35431e-05	0.000262299	83.22	0.000259311	0.000465464	84.7552	4.46223e-05
32.08	3.87409e-06	5.75772e-05	68.4608	1.07914e-05	0.000438782	59.584	3.75708e-05	0.000208709	56.9088	3.4465e-05	0.000136529	82.44	3.85272e-05	0.000333987	84.24	0.000252595	0.000742392	86.28	-8.42093e-05	0.000571958	78.3	0.000270507	0.000804127	29.56	9.63855e-06	5.19962e-05	79.5264	4.39716e-05	0.000442148	48.64	5.25773e-05	0.000170017	66.0896	4.20124e-05	0.00026576	87.66	3.95624e-05	0.000249048	63.72	5.34848e-05	0.00017002	75.3	8.35487e-05	0.000264682	83.34	0.000260884	0.000466427	84.9376	4.46223e-05
32.21	3.87409e-06	5.82636e-05	68.4608	1.07914e-05	0.000438782	59.6448	3.80854e-05	0.000209196	57.152	3.39506e-05	0.000137987	82.5	3.85272e-05	0.000335859	84.48	0.000253635	0.000744293	86.46	-8.52586e-05	0.000573376	78.3	0.000270507	0.000804127	29.63	9.63855e-06	5.19952e-05	80.1952	4.39716e-05	0.000446144	49.0048	5.25773e-05	0.000170013	66.272	4.20124e-05	0.000265758	88.02	3.90496e-05	0.000250451	63.84	5.39998e-05	0.000170948	75.24	8.46114e-05	0.000266575	83.4	0.000261404	0.000467371	85.12	4.51437e-05
32.21	3.87409e-06	5.82636e-05	68.5216	1.07914e-05	0.000439459	59.8272	3.80854e-05	0.000209682	57.2128	3.4465e-05	0.000137987	82.74	3.74931e-05	0.000337726	84.48	0.000253635	0.000744293	86.64	-8.68228e-05	0.0005748	78.36	0.000270507	0.000805074	29.72	8.6747e-06	5.40361e-05	80.1952	4.39716e-05	0.000446144	49.4912	5.25773e-05	0.000170008	66.4544	4.20124e-05	0.000267228	88.38	4.05934e-05	0.000252791	63.9	5.45105e-05	0.000170484	75.24	8.67268e-05	0.00026848	83.46	0.000263	0.000469753	85.1808	4.51437e-05
32.36	3.87409e-06	5.8263e-05	68.5216	1.07914e-05	0.000439459	59.9488	3.80854e-05	0.000210656	57.2128	3.39506e-05	0.000137987	82.86	3.74931e-05	0.000338189	84.66	0.00025468	0.000747139	86.64	-8.68228e-05	0.0005748	78.48	0.000272066	0.000806966	29.79	8.6747e-06	5.26736e-05	80.4384	4.46809e-05	0.000448144	49.6736	5.41237e-05	0.000170006	66.5152	4.20124e-05	0.000267228	88.38	4.00752e-05	0.00025326	63.84	5.45105e-05	0.000171877	75.6	8.83231e-05	0.000270383	83.64	0.000264573	0.000470239	85.4848	4.51437e-05
32.36	3.87409e-06	5.8263e-05	68.7648	1.07914e-05	0.000442169	60.192	3.80854e-05	0.000211629	57.3952	3.39506e-05	0.000139932	83.04	3.74931e-05	0.000339592	84.9	0.000255727	0.000748565	86.76	-8.73485e-05	0.000577163	78.6	0.000273113	0.000808383	29.88	8.6747e-06	5.33531e-05	80.256	4.39716e-05	0.000448814	49.7344	5.41237e-05	0.00017148	66.6976	4.20124e-05	0.000267226	88.5	4.05934e-05	0.000252791	64.02	5.45105e-05	0.000172342	75.84	8.99205e-05	0.000271337	83.76	0.000265101	0.000472136	85.6064	4.56694e-05
32.51	4.84262e-06	5.89493e-05	68.7648	1.07914e-05	0.000442169	60.5568	3.80854e-05	0.000212115	57.3952	3.39506e-05	0.000139932	83.16	3.74931e-05	0.000341924	84.96	0.000255727	0.000750466	86.94	-8.73485e-05	0.000579537	78.84	0.000275721	0.000811222	29.96	8.6747e-06	5.40327e-05	80.1344	4.32624e-05	0.000449483	49.7344	5.41237e-05	0.00017148	66.7584	4.14938e-05	0.000267225	88.62	4.00805e-05	0.00025326	64.2	5.45105e-05	0.000172342	75.96	9.36322e-05	0.000272291	83.82	0.000266685	0.000472622	85.7888	4.56694e-05
32.51	4.84262e-06	5.89493e-05	69.0688	1.00719e-05	0.0004442	60.9824	3.91148e-05	0.000217469	57.5776	3.39506e-05	0.000140418	83.28	3.74931e-05	0.000342392	85.08	0.000255727	0.000751417	87.06	-8.83957e-05	0.000582847	78.9	0.000275726	0.000813114	30.05	8.6747e-06	5.40314e-05	80.1952	4.39716e-05	0.000449482	49.7952	5.41237e-05	0.00017197	66.9408	4.14938e-05	0.000268205	89.04	4.00752e-05	0.000253727	64.32	5.50265e-05	0.000173273	75.96	9.68248e-05	0.00027324	84	0.000268786	0.000475481	85.9104	4.51437e-05
32.65	3.87409e-06	5.96356e-05	69.0688	1.00719e-05	0.0004442	60.9216	3.86001e-05	0.00021893	57.6384	3.39506e-05	0.000140418	83.28	3.74931e-05	0.000342392	85.2	0.000255727	0.000752367	87.24	-9.04877e-05	0.000585226	79.02	0.000276768	0.000814057	30.13	9.63855e-06	5.40303e-05	80.3776	4.32624e-05	0.000450147	49.9168	5.51546e-05	0.00017246	67.1232	4.14938e-05	0.000269184	89.58	4.05934e-05	0.000256064	64.44	5.605e-05	0.000173273	76.26	9.84257e-05	0.000276583	84.12	0.000271426	0.000476435	85.9712	4.51437e-05
32.65	3.87409e-06	5.96356e-05	69.616	1.00719e-05	0.000449618	60.8	3.86001e-05	0.00021893	57.8816	3.39506e-05	0.000140904	83.34	3.69792e-05	0.00034286	85.2	0.000255727	0.000752367	87.36	-9.10135e-05	0.000588533	79.02	0.000276768	0.000814057	30.21	9.63855e-06	5.40291e-05	80.6816	4.39716e-05	0.000451478	49.9776	5.51546e-05	0.00017246	67.3056	4.20124e-05	0.000270164	89.76	4.00752e-05	0.000257003	64.56	5.60521e-05	0.000174201	76.38	0.000100546	0.000281834	84.24	0.000275103	0.000478341	86.2144	4.51437e-05
32.78	3.87409e-06	5.96351e-05	69.7376	1.00719e-05	0.000452328	60.7392	3.80854e-05	0.00021893	57.9424	3.4465e-05	0.000140417	83.52	3.69792e-05	0.000343324	85.44	0.000257292	0.000754269	87.36	-9.10135e-05	0.000588533	79.2	0.000277813	0.000816418	30.29	9.63855e-06	5.4028e-05	80.6816	4.39716e-05	0.000451478	50.2208	5.51546e-05	0.000173932	67.4272	4.25311e-05	0.000271144	89.76	4.00752e-05	0.00025841	64.62	5.605e-05	0.000173273	76.68	0.000102142	0.000284214	84.36	0.000275115	0.000479771	86.4576	4.56706e-05
32.78	3.87409e-06	5.96351e-05	69.7376	1.00719e-05	0.000452328	60.7392	3.86001e-05	0.000219904	58.064	3.4465e-05	0.000140903	83.58	3.69792e-05	0.000344726	85.62	0.000257814	0.000757596	87.48	-9.25777e-05	0.000591859	79.26	0.000278334	0.000818308	30.29	9.63855e-06	5.4028e-05	81.0464	4.39716e-05	0.000453476	50.4032	5.56701e-05	0.000175895	67.5488	4.14938e-05	0.000272124	89.88	4.00752e-05	0.000258879	64.62	5.70757e-05	0.000173738	76.8	0.000105343	0.000288025	84.54	0.000275643	0.00048121	86.7616	4.51437e-05
32.93	4.84262e-06	6.1695e-05	69.312	1.00719e-05	0.000452329	60.8608	3.80854e-05	0.000220391	58.1856	3.4465e-05	0.000141389	83.76	3.64621e-05	0.000345663	85.68	0.000258861	0.000758546	87.66	-9.36183e-05	0.000592327	79.38	0.000277813	0.000819726	30.37	9.63855e-06	5.40269e-05	81.3504	4.39716e-05	0.000456142	50.5248	5.56701e-05	0.000176877	67.7312	4.25311e-05	0.000272613	90.06	4.00752e-05	0.000259816	64.62	5.65607e-05	0.000173738	77.04	0.000106954	0.000290882	84.54	0.000276691	0.000483583	87.0048	4.51437e-05
33.08	3.87409e-06	6.23813e-05	69.312	1.00719e-05	0.000452329	61.0432	3.80854e-05	0.00022039	58.3072	3.4465e-05	0.000141389	84	3.64621e-05	0.000347062	85.86	0.000259908	0.000760923	87.78	-9.46654e-05	0.000593275	79.56	0.000278331	0.000822087	30.45	9.63855e-06	5.40257e-05	81.5328	4.39716e-05	0.000456139	50.8896	5.72165e-05	0.000178347	67.9744	4.20124e-05	0.000273101	90.3	4.05934e-05	0.000261218	64.62	5.65607e-05	0.000175131	77.04	0.00011069	0.00029375	84.54	0.000277211	0.000484069	86.8224	4.56706e-05
33.08	3.87409e-06	6.23813e-05	69.4336	1.00719e-05	0.000453006	61.2256	3.80854e-05	0.00022039	58.4288	3.4465e-05	0.000141875	84	3.64621e-05	0.000347062	85.98	0.000259908	0.000762824	87.96	-9.57082e-05	0.00059423	79.62	0.000278854	0.000824448	30.53	9.63855e-06	5.47053e-05	81.6544	4.46809e-05	0.000457473	51.1936	5.61856e-05	0.000179818	68.096	4.25311e-05	0.00027359	91.08	4.00752e-05	0.000265905	64.5	5.70767e-05	0.000175593	76.86	0.000114955	0.000297079	84.72	0.000277748	0.000485976	87.3088	4.56706e-05
33.24	4.84262e-06	6.30676e-05	69.4336	1.00719e-05	0.000453006	61.3472	3.80854e-05	0.000220876	58.7328	3.4465e-05	0.000142361	84.06	3.64621e-05	0.000347995	86.1	0.000260426	0.000763774	88.14	-9.62296e-05	0.000595664	79.62	0.000278854	0.000824448	30.62	9.63855e-06	5.53848e-05	81.8368	4.46809e-05	0.000460808	51.3152	5.72165e-05	0.000181291	68.1568	4.25311e-05	0.00027408	91.08	4.05902e-05	0.000266371	64.44	5.605e-05	0.000174666	77.16	0.000115494	0.000303268	85.14	0.000279324	0.000488837	87.6736	4.56706e-05
33.24	4.84262e-06	6.30676e-05	69.5552	9.35252e-06	0.000454361	61.5296	3.80854e-05	0.000221363	58.7936	3.39506e-05	0.000142847	84.24	3.59451e-05	0.000349395	86.1	0.000260426	0.000763774	88.14	-9.77981e-05	0.000598031	79.8	0.000278854	0.000827281	30.7	9.63855e-06	5.53836e-05	81.8368	4.46809e-05	0.000460808	51.3152	5.61856e-05	0.000181783	68.4	4.25311e-05	0.000274078	90.9	4.05934e-05	0.000267306	64.38	5.65607e-05	0.000175593	77.4	0.000119221	0.00030519	85.14	0.000279852	0.000490744	87.7952	4.51437e-05
33.37	4.84262e-06	6.37539e-05	69.5552	9.35252e-06	0.000454361	61.6512	3.80854e-05	0.00022331	58.9152	3.4465e-05	0.000143333	84.42	3.59451e-05	0.000350799	86.34	0.000259908	0.000766626	88.14	-9.77981e-05	0.000598031	79.92	0.000278856	0.000829645	30.78	9.63855e-06	5.60632e-05	82.08	4.46809e-05	0.00046214	51.376	5.6701e-05	0.000181782	68.4608	4.25311e-05	0.000276531	90.96	4.00752e-05	0.000266838	64.2	5.50265e-05	0.000173738	77.28	0.000121893	0.000306144	85.38	0.000280926	0.000502659	87.9776	4.51437e-05
33.37	4.84262e-06	6.37539e-05	69.9808	1.00719e-05	0.000457069	61.8336	3.80854e-05	0.000223796	59.0368	3.39506e-05	0.000144305	84.48	3.59451e-05	0.000352203	86.46	0.000260949	0.000768527	88.44	-9.83216e-05	0.000601359	79.98	0.000280942	0.000832006	30.86	9.63855e-06	5.60621e-05	82.2624	4.46809e-05	0.000463472	51.4976	5.61856e-05	0.000182272	68.704	4.30498e-05	0.000278491	91.26	4.00752e-05	0.000268245	64.2	5.50265e-05	0.000173738	77.7	0.000124033	0.000309001	85.14	0.000291546	0.000517446	88.16	4.67188e-05
33.51	4.84262e-06	6.44402e-05	69.9808	1.00719e-05	0.000457069	61.8336	3.86001e-05	0.00022477	59.28	3.4465e-05	0.000145277	84.66	3.5428e-05	0.000353138	86.64	0.000260949	0.000770428	88.56	-9.93688e-05	0.000604206	80.1	0.000280942	0.000833898	30.94	9.63855e-06	5.60609e-05	82.384	4.46809e-05	0.000464806	51.4976	5.72165e-05	0.000182764	68.8864	4.30498e-05	0.000280942	91.68	4.05934e-05	0.000268243	64.14	5.50265e-05	0.000174666	77.76	0.000127225	0.000312818	85.38	0.000296285	0.000521736	88.4032	4.72446e-05
33.51	4.84262e-06	6.44402e-05	70.4064	9.35252e-06	0.0004591	62.016	3.86001e-05	0.00022623	59.28	3.39506e-05	0.000145764	84.72	3.5428e-05	0.000353605	86.76	0.000261472	0.000771379	88.68	-0.000100933	0.000606566	80.34	0.000280944	0.000835788	31.02	9.63855e-06	5.60598e-05	82.5664	4.46809e-05	0.000466138	51.8016	5.6701e-05	0.000184235	69.0688	4.30498e-05	0.000282413	92.04	4.00752e-05	0.000270584	64.14	5.50265e-05	0.000173738	77.88	0.000132014	0.000316628	85.56	0.000298922	0.000524118	88.5856	4.67188e-05
33.66	4.84262e-06	6.44397e-05	70.4064	9.35252e-06	0.0004591	62.0768	3.86001e-05	0.00022623	59.4624	3.4465e-05	0.00014625	84.72	3.5428e-05	0.000353605	86.88	0.00026252	0.000772805	88.8	-0.000101984	0.000607989	80.4	0.000281984	0.000837205	31.1	9.63855e-06	5.60587e-05	82.8704	4.46809e-05	0.000466134	52.288	5.72165e-05	0.000184721	69.2512	4.25311e-05	0.000282901	92.1	4.00752e-05	0.000271522	64.08	5.45105e-05	0.000173738	77.94	0.000135195	0.000319966	85.74	0.0003026	0.000527922	88.7072	4.67188e-05
33.66	4.84262e-06	6.44397e-05	70.5888	9.35252e-06	0.00046181	62.1376	3.96294e-05	0.000226716	59.6448	3.39506e-05	0.000146249	84.9	3.5428e-05	0.000355004	86.88	0.00026252	0.000772805	88.92	-0.000103029	0.000609416	80.4	0.000281984	0.000837205	31.18	9.63855e-06	5.67383e-05	83.0528	4.46809e-05	0.000468802	52.896	5.72165e-05	0.000187663	69.2512	4.30498e-05	0.000283883	92.22	4.00752e-05	0.000272457	64.02	5.45105e-05	0.000173738	78.24	0.000137335	0.000322835	85.68	0.00030314	0.00052936	88.8288	4.72457e-05
33.81	4.84262e-06	6.44391e-05	70.5888	9.35252e-06	0.00046181	62.2592	3.86001e-05	0.000227203	59.7664	3.4465e-05	0.000146249	85.02	3.4911e-05	0.000356876	87.06	0.000263043	0.000774231	88.92	-0.000103029	0.000609416	80.58	0.000283552	0.000840518	31.26	9.63855e-06	5.74179e-05	83.0528	4.46809e-05	0.000468802	52.4096	5.82474e-05	0.000189142	69.4944	4.30498e-05	0.000284862	92.52	4.00752e-05	0.000273858	64.02	5.45105e-05	0.000173738	78.18	0.000138921	0.000324743	86.04	0.000303669	0.000530797	88.9504	4.67188e-05
33.81	4.84262e-06	6.44391e-05	70.8928	8.63309e-06	0.000465874	62.5632	3.86001e-05	0.000227689	59.888	3.39506e-05	0.000147221	85.2	3.4911e-05	0.000357344	87.24	0.00026409	0.000775651	89.04	-0.000103551	0.000611316	80.58	0.000283552	0.00084099	31.26	9.63855e-06	5.74179e-05	83.2352	4.60993e-05	0.000470802	51.9232	5.92784e-05	0.000189147	69.5552	4.20124e-05	0.000285352	92.94	4.00752e-05	0.00027573	63.96	5.45105e-05	0.000173738	78.42	0.000140518	0.000326652	86.28	0.000305774	0.000531283	89.3152	4.67133e-05
33.96	4.84262e-06	6.51254e-05	70.8928	8.63309e-06	0.000465874	62.7456	3.96294e-05	0.000229636	60.1312	3.39506e-05	0.000147221	85.32	3.4911e-05	0.00035968	87.42	0.000264614	0.000777077	89.28	-0.000105641	0.000615585	80.7	0.000285117	0.0008443	31.34	9.63855e-06	5.74167e-05	83.3568	4.53901e-05	0.000471468	51.9232	5.82474e-05	0.000189147	69.7376	4.25311e-05	0.000286331	93.12	4.00752e-05	0.000277603	63.84	5.5534e-05	0.000173738	78.6	0.000142108	0.000330461	86.52	0.000306835	0.000535085	89.4368	4.67133e-05
33.96	4.84262e-06	6.51254e-05	71.136	8.63309e-06	0.000468583	62.8672	3.86001e-05	0.000230122	60.192	3.4465e-05	0.000147707	85.38	3.4911e-05	0.000361551	87.42	0.000264614	0.000778978	89.4	-0.00010669	0.000619845	80.82	0.000285642	0.000846666	31.43	9.63855e-06	5.80962e-05	83.6	4.46809e-05	0.000472132	52.1664	5.92784e-05	0.000189145	69.9808	4.25311e-05	0.000286819	93.18	4.00752e-05	0.000278538	63.84	5.605e-05	0.000174203	78.72	0.000144228	0.000333796	86.7	0.000307359	0.000536991	89.6192	4.67133e-05
34.11	4.84262e-06	6.58117e-05	71.136	8.63309e-06	0.000468583	62.8064	3.86001e-05	0.000231096	60.3744	3.39506e-05	0.000148193	85.38	3.4911e-05	0.000361551	87.66	0.000264614	0.000779929	89.52	-0.00010669	0.000622201	81	0.000285642	0.000849033	31.51	9.63855e-06	5.94565e-05	83.7824	4.53901e-05	0.000474132	52.7744	5.97938e-05	0.00018963	70.224	4.30498e-05	0.000287308	93.24	4.00752e-05	0.000279008	63.78	5.50265e-05	0.00017513	78.96	0.000146902	0.000337146	86.94	0.000308416	0.000538421	89.8624	4.72402e-05
34.25	4.84262e-06	6.92453e-05	71.3792	8.63309e-06	0.000471292	62.8064	3.96294e-05	0.000231583	60.496	3.34362e-05	0.000149652	85.56	3.4911e-05	0.000362953	87.78	0.000264614	0.000782775	89.7	-0.000108259	0.000624096	81	0.000285642	0.000849033	31.59	9.63855e-06	5.94554e-05	83.9648	4.60993e-05	0.000474797	53.2	5.97938e-05	0.000190117	70.224	4.30498e-05	0.00028878	93.6	4.00752e-05	0.000279474	63.78	5.55372e-05	0.000173738	78.96	0.000149022	0.000341917	87.06	0.000311565	0.000539374	89.984	4.72402e-05
34.25	4.84262e-06	6.92453e-05	71.3792	8.63309e-06	0.000471292	62.928	3.96294e-05	0.000231583	60.6784	3.49794e-05	0.000149651	85.62	3.4911e-05	0.000365289	87.78	0.000264614	0.000782775	89.76	-0.000109308	0.000625999	81.12	0.000287729	0.000849982	31.67	9.63855e-06	5.94542e-05	83.9648	4.60993e-05	0.000474797	53.3824	5.97938e-05	0.000190607	70.4064	4.30498e-05	0.000289759	93.84	4.05902e-05	0.000280877	63.78	5.45105e-05	0.000173738	79.14	0.000152717	0.000342872	87.36	0.000313143	0.00054128	90.1664	4.77616e-05
34.39	4.84262e-06	7.06184e-05	71.5616	8.63309e-06	0.000472646	63.0496	3.86001e-05	0.000231583	60.8	3.49794e-05	0.000149651	85.8	3.4911e-05	0.000365757	87.9	0.000264613	0.000785151	89.76	-0.000109308	0.000625999	81.18	0.000287729	0.000852348	31.75	9.63855e-06	6.01338e-05	84.0256	4.53901e-05	0.000475464	53.504	5.97938e-05	0.000191097	70.528	4.30498e-05	0.000290248	93.96	4.00752e-05	0.000282749	63.66	5.50265e-05	0.000173738	79.26	0.00015537	0.000344307	87.54	0.000315247	0.000544139	89.8016	4.77616e-05
34.39	4.84262e-06	7.06184e-05	71.5616	8.63309e-06	0.000472646	63.232	3.96294e-05	0.000231582	60.8608	3.49794e-05	0.000150137	85.86	3.43939e-05	0.00036716	88.08	0.000265656	0.000786577	89.88	-0.000109308	0.000629314	81.36	0.00028825	0.00085424	31.83	9.63855e-06	5.87712e-05	84.5728	4.53901e-05	0.000482131	53.6256	5.97938e-05	0.00019257	70.6496	4.30498e-05	0.00029221	94.14	4.00752e-05	0.000283685	63.6	5.45105e-05	0.000173738	79.2	0.000158034	0.000345736	87.84	0.00031788	0.000545568	90.4704	4.77616e-05
34.55	4.84262e-06	7.06178e-05	71.6832	7.91367e-06	0.000474679	63.4144	3.96294e-05	0.000233042	61.104	3.49794e-05	0.000151596	86.04	3.43939e-05	0.000368558	88.26	0.000265656	0.000787528	90.06	-0.000109308	0.000631677	81.48	0.000289292	0.000856604	31.91	9.63855e-06	6.08123e-05	84.9376	4.60993e-05	0.000484797	53.6864	5.97938e-05	0.000192569	70.8928	4.25311e-05	0.000292698	94.32	4.00752e-05	0.000284155	63.66	5.50265e-05	0.000173738	79.62	0.00015961	0.00034717	88.2	0.000318936	0.000547943	90.7136	4.88098e-05
34.55	4.84262e-06	7.06178e-05	71.6832	7.91367e-06	0.000474679	63.536	3.96294e-05	0.000234502	61.1648	3.49794e-05	0.000151596	86.1	3.43939e-05	0.00037136	88.32	0.000265131	0.000788473	90.24	-0.000110357	0.000633572	81.54	0.000290339	0.000858496	31.99	9.63855e-06	6.14919e-05	84.8768	4.60993e-05	0.000486133	53.6864	5.92784e-05	0.000193061	70.9536	4.30498e-05	0.00029417	94.62	4.00752e-05	0.000288367	63.66	5.39955e-05	0.000174666	79.62	0.000160677	0.000349077	88.38	0.000322093	0.000549858	90.896	4.93367e-05
34.71	4.84262e-06	7.06172e-05	72.048	7.91367e-06	0.000477387	63.6576	3.96294e-05	0.000236936	61.3472	3.49794e-05	0.000152568	86.1	3.43939e-05	0.00037136	88.44	0.000266177	0.000789894	90.3	-0.00011193	0.00063594	81.72	0.000291382	0.00086086	32.07	9.63855e-06	6.14908e-05	84.8768	4.53901e-05	0.000486133	53.7472	5.82474e-05	0.000193551	71.2576	4.30498e-05	0.000295638	94.98	4.00752e-05	0.000290245	63.6	5.45115e-05	0.000173738	79.62	0.000162264	0.00035003	88.74	0.000323674	0.000552241	90.9568	4.93356e-05
34.71	4.84262e-06	7.06172e-05	72.048	7.91367e-06	0.000477387	63.7792	3.96294e-05	0.000236936	61.5904	3.49794e-05	0.00015354	86.28	3.38768e-05	0.000374162	88.44	0.000266177	0.000789894	90.42	5.35302e-05	0.000876312	81.72	0.000291382	0.00086086	32.16	9.63855e-06	6.14895e-05	84.8768	4.53901e-05	0.000486133	53.7472	5.92784e-05	0.000194043	71.3792	4.30498e-05	0.000296128	95.16	4.00752e-05	0.000292119	63.6	5.45105e-05	0.000173738	80.16	0.000162807	0.000350513	88.98	0.000326303	0.000552717	91.2608	4.88098e-05
34.85	4.84262e-06	7.19904e-05	72.4128	7.91367e-06	0.000479419	63.9008	3.96294e-05	0.000237423	61.6512	3.49794e-05	0.000154999	86.28	3.38768e-05	0.000375562	88.62	0.000266702	0.000791319	90.42	5.35302e-05	0.000876312	81.9	0.000291382	0.000861804	32.16	9.63855e-06	6.14895e-05	84.8768	4.60993e-05	0.000486133	53.8688	5.97938e-05	0.000194042	71.44	4.25311e-05	0.000296127	95.22	4.0588e-05	0.000293526	63.72	5.50265e-05	0.000172807	80.34	0.000164398	0.000353843	89.28	0.000326835	0.00055509	91.3824	4.93312e-05
34.85	4.84262e-06	7.19904e-05	72.4128	7.91367e-06	0.000479419	63.9616	3.96294e-05	0.000238883	61.8336	3.49794e-05	0.000155485	86.52	3.28491e-05	0.00037603	88.74	0.000266702	0.000792745	80.4	0.000152955	0.000876336	81.96	0.000291905	0.000862278	32.24	9.63855e-06	6.14883e-05	84.9984	4.60993e-05	0.000486131	54.1728	5.87629e-05	0.000195513	71.6832	4.30498e-05	0.000298087	95.28	4.00752e-05	0.000294462	63.78	5.45115e-05	0.000173738	80.58	0.000165456	0.000354789	89.52	0.000329471	0.000557466	91.5648	4.93312e-05
34.99	4.84262e-06	7.19899e-05	72.2912	6.47482e-06	0.000481451	64.144	3.96294e-05	0.000239369	61.8944	3.49794e-05	0.000156458	86.58	3.28491e-05	0.000377434	88.92	0.000267225	0.000793691	79.98	0.000170783	0.00087919	82.08	0.000291907	0.00086417	32.32	9.63855e-06	6.21679e-05	85.1808	4.68085e-05	0.000487463	54.3552	6.03093e-05	0.000198459	71.8656	4.30498e-05	0.000299067	95.52	4.0588e-05	0.000295867	63.84	5.39955e-05	0.000173738	80.76	0.000167582	0.000354796	89.76	0.000330524	0.000557007	91.7472	4.98525e-05
34.99	4.84262e-06	7.19899e-05	72.2912	6.47482e-06	0.000481451	64.3872	3.96294e-05	0.000240343	62.0768	3.49794e-05	0.000157916	86.76	3.2332e-05	0.00037977	89.04	0.000267223	0.000794641	79.92	0.000175576	0.000884921	82.2	0.00029347	0.000867006	32.39	9.63855e-06	6.14862e-05	85.4848	4.68085e-05	0.000490797	54.4768	6.03093e-05	0.000199932	71.9872	4.30498e-05	0.000299556	95.94	4.0588e-05	0.00029821	63.9	5.39955e-05	0.000173738	81	0.000170245	0.000357179	90.18	0.000332113	0.000559381	91.9296	5.09063e-05
35.14	4.84262e-06	7.54234e-05	72.352	6.47482e-06	0.000481451	64.5088	3.96294e-05	0.000241803	62.1984	3.49794e-05	0.000159375	86.76	3.2332e-05	0.00037977	89.1	0.000268271	0.000796531	80.1	0.000179838	0.000894045	82.26	0.000293992	0.000867949	32.48	9.63855e-06	6.21657e-05	85.7888	4.60993e-05	0.000492128	54.4768	6.03093e-05	0.000199932	72.1696	4.30498e-05	0.000300536	96.18	4.0588e-05	0.000301018	63.9	5.34848e-05	0.000172343	81.06	0.0001729	0.000358606	90.3	0.000333163	0.000561289	92.0512	5.19545e-05
35.14	4.84262e-06	7.54234e-05	72.352	6.47482e-06	0.000481451	64.5088	3.96294e-05	0.00024229	62.2592	3.49794e-05	0.000159375	86.82	3.2332e-05	0.000380706	89.28	0.000268794	0.000797482	80.1	0.000185643	0.000902658	82.26	0.000293992	0.000867949	32.56	1.06024e-05	6.21645e-05	85.9712	4.68085e-05	0.000492793	54.5376	5.87629e-05	0.000200423	72.2912	4.25311e-05	0.000301516	96.18	4.0588e-05	0.000301954	63.72	5.34848e-05	0.000173274	81.24	0.000175021	0.000360998	90.54	0.000334748	0.000563186	92.2944	5.14277e-05
35.3	4.84262e-06	7.61096e-05	72.5344	6.47482e-06	0.000482128	64.448	3.96294e-05	0.000242777	62.5024	3.49794e-05	0.000162779	87	3.2332e-05	0.000382111	89.28	0.000268794	0.000797482	80.1	0.000185643	0.000902658	82.38	0.000294517	0.000869367	32.64	1.06024e-05	6.21634e-05	85.9712	4.68085e-05	0.000492793	54.5376	5.87629e-05	0.000200423	72.5344	4.25311e-05	0.000302004	96.3	4.00752e-05	0.00030336	63.96	5.24571e-05	0.000172807	81.24	0.000176079	0.0003629	90.66	0.00033632	0.000564139	92.416	5.35231e-05
35.43	4.84262e-06	7.6796e-05	72.5344	6.47482e-06	0.000482128	64.5696	3.96294e-05	0.000242776	62.6848	3.49794e-05	0.000163751	87.12	3.2332e-05	0.000383978	89.46	0.000268794	0.000798903	80.34	0.00018986	0.000913644	82.56	0.00029556	0.000871262	32.73	1.15663e-05	6.21621e-05	86.2752	4.68085e-05	0.000495459	54.5984	5.87629e-05	0.000201405	72.5952	4.30498e-05	0.000302985	96.42	4.00752e-05	0.000303826	64.2	5.29731e-05	0.000172343	81.66	0.000177136	0.000365764	90.66	0.000336848	0.000565569	92.5984	5.29973e-05
35.43	4.84262e-06	7.6796e-05	72.7776	6.47482e-06	0.00048416	64.752	3.96294e-05	0.000242776	62.7456	3.49794e-05	0.000164237	87.24	3.1815e-05	0.000385383	89.58	0.00026984	0.000799853	80.58	0.000194588	0.000919853	82.62	0.00029556	0.000871733	32.81	1.15663e-05	6.14802e-05	86.4576	4.75177e-05	0.000496791	54.72	6.03093e-05	0.000201404	72.7776	4.30498e-05	0.000304455	96.54	4.0588e-05	0.000305695	64.26	5.24571e-05	0.000172807	81.72	0.00017767	0.000367668	90.66	0.000338973	0.000565587	92.7808	5.29973e-05
35.59	4.84262e-06	7.67954e-05	72.7776	6.47482e-06	0.00048416	65.056	3.96294e-05	0.000244236	62.928	3.49794e-05	0.000164723	87.3	3.1815e-05	0.000387724	89.76	0.00026984	0.000801744	80.7	0.000197225	0.000925114	82.74	0.000296084	0.000874569	32.89	1.06024e-05	6.28406e-05	86.5792	4.68085e-05	0.00049946	54.7808	5.97938e-05	0.000202386	72.96	4.30498e-05	0.000305435	96.84	4.0588e-05	0.000306165	64.26	5.29731e-05	0.000172343	82.02	0.000178732	0.000369099	90.66	0.000340026	0.000567017	92.9024	5.29973e-05
35.59	4.84262e-06	7.67954e-05	73.0816	6.47482e-06	0.000486869	65.36	3.96294e-05	0.000245696	63.1104	3.49794e-05	0.000165209	87.3	3.1815e-05	0.000387724	89.82	0.000269315	0.000804104	81	0.000199869	0.000930845	82.8	0.000297129	0.000875987	32.97	1.15663e-05	6.28394e-05	86.7008	4.75177e-05	0.000502796	54.8416	5.87629e-05	0.000203368	73.0208	4.30498e-05	0.000306415	97.2	4.0588e-05	0.000308507	64.38	5.29731e-05	0.000173274	82.14	0.000179795	0.000370516	90.72	0.000341079	0.000568447	93.1456	5.40444e-05
35.73	4.84262e-06	7.67949e-05	73.0816	6.47482e-06	0.000486869	65.4208	3.96294e-05	0.000247643	63.1712	3.49794e-05	0.000165696	87.6	3.1815e-05	0.000389591	89.94	0.000270363	0.00080647	81.12	0.000202498	0.000934195	82.8	0.000297129	0.000875987	33.05	1.06024e-05	6.28383e-05	86.7616	4.75177e-05	0.000505465	55.0848	5.87629e-05	0.000203857	73.264	4.30498e-05	0.000307394	97.26	4.0588e-05	0.000309443	64.38	5.29731e-05	0.000173738	82.38	0.000180848	0.000370991	90.78	0.00034318	0.000569877	92.7808	5.40455e-05
35.73	4.84262e-06	7.67949e-05	73.6288	6.47482e-06	0.000488222	65.2992	3.96294e-05	0.000248617	63.2928	3.54938e-05	0.000166182	87.66	3.1815e-05	0.000391458	89.94	0.000270363	0.00080647	81.36	0.000204601	0.000937066	82.98	0.000298172	0.000878351	33.13	1.15663e-05	6.35179e-05	86.7616	4.75177e-05	0.000505465	55.024	5.92784e-05	0.000203858	73.4464	4.30498e-05	0.000308374	97.26	4.11009e-05	0.000309912	64.44	5.34848e-05	0.000172807	82.62	0.000182449	0.000371945	90.9	0.000343716	0.000571785	93.328	5.50927e-05
35.89	4.84262e-06	7.81679e-05	73.6288	6.47482e-06	0.000488222	65.4208	3.96294e-05	0.000247643	63.4752	3.54938e-05	0.000166668	87.72	3.1815e-05	0.000391921	90.06	0.000270361	0.000807415	81.36	0.000204601	0.000937066	83.1	0.000299737	0.000880717	33.13	1.15663e-05	6.35179e-05	87.1264	4.8227e-05	0.000508798	55.1456	5.92784e-05	0.000205822	73.6288	4.25311e-05	0.000309353	97.62	4.00699e-05	0.000311783	64.56	5.34848e-05	0.000173738	82.68	0.000182982	0.000372892	90.9	0.0003432	0.000573692	93.5712	5.56152e-05
35.89	4.84262e-06	7.81679e-05	73.7504	5.7554e-06	0.000490254	65.4816	3.91148e-05	0.000248129	63.5968	3.54938e-05	0.00016764	87.9	3.1815e-05	0.000393325	90.24	0.000271933	0.000808835	81.66	0.000206704	0.000939934	83.22	0.00030026	0.000882607	33.21	1.15663e-05	6.41975e-05	87.4304	4.8227e-05	0.000512132	55.5104	5.97938e-05	0.000205818	73.6896	4.30498e-05	0.000309843	98.28	4.00699e-05	0.000316001	64.62	5.39955e-05	0.000173274	82.98	0.000184045	0.000373366	91.08	0.000344253	0.000574646	93.7536	5.56152e-05
36.04	4.84262e-06	7.81674e-05	73.7504	5.7554e-06	0.000490254	65.5424	3.96294e-05	0.000249103	63.7792	3.54938e-05	0.000168126	87.96	3.13011e-05	0.000395192	90.36	0.000271408	0.000812157	81.84	0.000209333	0.000942326	83.34	0.00030078	0.000884027	33.3	1.15663e-05	6.41962e-05	87.4912	4.8227e-05	0.000514801	55.9968	5.97938e-05	0.000209744	73.872	4.30498e-05	0.000310823	98.04	4.05827e-05	0.00031647	64.68	5.45115e-05	0.00017513	82.86	0.000184045	0.00037622	91.14	0.000345833	0.000575599	93.936	5.61409e-05
36.04	4.84262e-06	7.81674e-05	73.8112	5.03597e-06	0.000490931	65.664	3.91148e-05	0.00024959	63.9008	3.54938e-05	0.000168126	88.14	3.07872e-05	0.000397532	90.48	0.000271408	0.000814058	82.08	0.000212487	0.000944715	83.4	0.000302343	0.000886863	33.38	1.15663e-05	6.41951e-05	87.552	4.8227e-05	0.00051747	55.9968	5.92784e-05	0.000211219	73.9328	4.25311e-05	0.000310822	97.8	4.00699e-05	0.00031647	64.74	5.45115e-05	0.000175596	83.34	0.000185098	0.000376703	91.32	0.000348456	0.000577506	93.9968	5.66623e-05
36.18	4.84262e-06	7.95405e-05	73.8112	5.03597e-06	0.000490931	65.7856	3.96294e-05	0.000249589	64.144	3.54938e-05	0.000170557	88.14	3.07872e-05	0.000397532	90.66	0.000274023	0.00081691	82.38	0.000215633	0.000947104	83.58	0.000303386	0.000888755	33.46	1.06024e-05	6.62361e-05	87.6128	4.8227e-05	0.000519472	55.632	5.92784e-05	0.000211714	74.176	4.30498e-05	0.000311801	97.86	4.00699e-05	0.00031647	64.8	5.50265e-05	0.00017606	83.52	0.000185631	0.000379075	91.38	0.000350036	0.00057846	94.1792	5.61365e-05
36.18	4.84262e-06	7.95405e-05	73.9328	5.03597e-06	0.000491608	66.0288	3.96294e-05	0.000249589	64.2048	3.54938e-05	0.000171529	88.14	3.02744e-05	0.000399865	90.72	0.000276115	0.000820712	82.62	0.000217732	0.000950445	83.58	0.000303386	0.000888755	33.54	1.15663e-05	6.69157e-05	87.7344	4.8227e-05	0.000522808	55.4496	5.87629e-05	0.000211716	74.2976	4.25311e-05	0.000313272	98.1	3.9039e-05	0.000317877	64.98	5.39955e-05	0.000175596	83.76	0.000186694	0.000379557	91.5	0.000350565	0.00057989	94.3008	5.66623e-05
36.34	4.84262e-06	8.16004e-05	73.9328	5.03597e-06	0.000491608	66.272	3.96294e-05	0.000250562	64.3872	3.54938e-05	0.000172988	88.38	2.97573e-05	0.000403136	90.72	0.000276115	0.000820712	82.62	0.000217732	0.000950445	83.76	0.000303388	0.000892545	33.62	1.15663e-05	6.69146e-05	87.7344	4.8227e-05	0.000522808	55.5104	5.92784e-05	0.000212206	74.48	4.30498e-05	0.000314742	98.46	3.9039e-05	0.000319283	64.98	5.45115e-05	0.00017606	83.94	0.000187741	0.00038003	91.68	0.000351618	0.00058132	94.4832	5.66623e-05
36.34	4.84262e-06	8.16004e-05	74.176	5.03597e-06	0.00049364	66.3328	3.96294e-05	0.000252022	64.5696	3.54938e-05	0.000173474	88.44	2.97573e-05	0.000405467	84.18	0.000447484	0.00104029	82.86	0.000219309	0.000952845	83.88	0.000303911	0.000893966	33.7	1.15663e-05	6.69135e-05	87.9168	4.8227e-05	0.000524141	55.328	5.87629e-05	0.000212208	74.6624	4.35685e-05	0.000318665	98.64	3.95518e-05	0.000319749	65.16	5.50265e-05	0.000177453	84.18	0.000189327	0.000381938	91.98	0.000353207	0.00058418	94.6656	5.77105e-05
36.49	4.84262e-06	8.15999e-05	74.176	5.03597e-06	0.00049364	66.4544	3.91148e-05	0.000252022	64.8128	3.54938e-05	0.00017396	88.62	2.82136e-05	0.000406871	83.58	0.000452684	0.00104029	83.1	0.000222985	0.000955708	84	0.000305476	0.000898227	33.78	1.06024e-05	6.89545e-05	88.16	4.89362e-05	0.00052881	55.9968	5.92784e-05	0.000212201	74.784	4.30498e-05	0.000319155	98.82	3.95518e-05	0.000322088	65.22	5.39955e-05	0.000177917	84.24	0.000191438	0.000381937	91.92	0.000355288	0.000585134	94.9088	5.77105e-05
36.65	4.84262e-06	8.15993e-05	74.6016	5.03597e-06	0.000498381	66.5152	3.91148e-05	0.000253482	65.056	3.54938e-05	0.000174932	88.74	2.82136e-05	0.000407808	83.76	0.000455821	0.00104029	83.28	0.000224556	0.000957139	84	0.000305476	0.000900594	33.86	1.15663e-05	6.96341e-05	88.464	4.89362e-05	0.000536817	56.6656	5.87629e-05	0.000212195	74.9056	4.35685e-05	0.000320626	98.94	3.95518e-05	0.000323025	65.4	5.50265e-05	0.000177917	84.48	0.000190919	0.000382417	92.04	0.000356878	0.000587993	94.9696	5.82319e-05
36.65	4.84262e-06	8.15993e-05	74.6016	5.03597e-06	0.000498381	66.6976	3.96294e-05	0.000253482	65.1776	3.54938e-05	0.000176391	88.74	2.82136e-05	0.000407808	84	0.000459475	0.00104076	83.58	0.000226659	0.000959057	84.24	0.000305998	0.000903912	33.94	1.15663e-05	6.9633e-05	88.5856	4.89362e-05	0.000541488	57.0304	5.92784e-05	0.000214648	75.088	4.35685e-05	0.000321114	99.18	3.85208e-05	0.000323961	65.58	5.45105e-05	0.000178845	84.66	0.000191443	0.00038479	92.28	0.000357934	0.00059133	95.152	5.87533e-05
36.8	4.84262e-06	8.29724e-05	74.6016	5.03597e-06	0.000499058	66.88	3.91148e-05	0.000254455	65.4208	3.65226e-05	0.000175904	88.8	2.71837e-05	0.000409207	84.24	0.000462612	0.00104076	83.88	0.00022876	0.000962877	84.24	0.000305998	0.000903912	34.03	1.06024e-05	6.82702e-05	88.6464	4.96454e-05	0.000541487	57.152	5.92784e-05	0.000215629	75.1488	4.35685e-05	0.000321114	99.3	3.90336e-05	0.00032443	65.76	5.50265e-05	0.000179311	84.9	0.000192505	0.000385744	92.28	0.000359508	0.000590871	95.2736	5.98015e-05
36.8	4.84262e-06	8.29724e-05	74.6016	5.03597e-06	0.000499058	66.9408	3.91148e-05	0.000256402	65.4816	3.54938e-05	0.000177363	88.92	2.71837e-05	0.000410606	84.24	0.000462612	0.00104076	84	0.000230333	0.000964788	84.24	0.000307041	0.000906278	34.11	1.15663e-05	6.96306e-05	88.6464	4.96454e-05	0.000541487	57.0304	5.97938e-05	0.000216122	75.392	4.35685e-05	0.000323074	99.48	3.85208e-05	0.0003249	65.82	5.50265e-05	0.000179775	84.9	0.000194096	0.000386226	92.52	0.000363194	0.000594198	95.3952	6.03284e-05
36.93	4.84262e-06	8.36587e-05	74.784	4.31655e-06	0.000501768	67.0624	3.91148e-05	0.000256402	65.6032	3.65226e-05	0.000177363	89.04	2.71837e-05	0.000412005	84.48	0.000463661	0.0010417	84	0.000230333	0.000964788	84.48	0.000308602	0.000907699	34.11	1.15663e-05	6.96306e-05	88.7072	5.10638e-05	0.000544824	56.9088	5.92784e-05	0.000216615	75.5744	4.35685e-05	0.000325035	99.66	3.85155e-05	0.000326304	66.12	5.55372e-05	0.000180239	85.2	0.000195692	0.000387646	92.58	0.000363722	0.000597525	95.3952	6.03229e-05
36.93	4.84262e-06	8.36587e-05	74.784	4.31655e-06	0.000501768	67.184	3.91148e-05	0.000256402	65.7856	3.65226e-05	0.000178335	89.28	2.71837e-05	0.000412941	84.66	0.000466798	0.00104265	84.36	0.000232431	0.000970985	84.42	0.000309124	0.000909119	34.19	1.15663e-05	6.96294e-05	88.8288	5.46099e-05	0.000552166	56.848	5.92784e-05	0.000217598	75.8176	4.35685e-05	0.000326014	99.72	3.85155e-05	0.000326774	66.24	5.70767e-05	0.000180239	85.26	0.000196745	0.000388592	92.7	0.000364771	0.000598486	95.5168	6.13712e-05
37.1	4.84262e-06	8.50317e-05	74.8448	3.59712e-06	0.000502445	67.3056	3.91148e-05	0.000256888	66.0288	3.7037e-05	0.000178821	89.34	2.66698e-05	0.000414808	85.02	0.000468365	0.00104265	84.54	0.00023557	0.000973375	84.66	0.000309124	0.000912432	34.27	1.15663e-05	6.96283e-05	89.072	0.000140426	0.000654298	56.9088	5.92784e-05	0.000217598	75.8176	4.30498e-05	0.000326504	100.08	3.80027e-05	0.00032771	66.42	5.70757e-05	0.000182095	85.56	0.000197812	0.000389541	92.76	0.000365819	0.000599431	95.5776	6.29408e-05
37.1	4.84262e-06	8.50317e-05	74.8448	3.59712e-06	0.000502445	67.488	3.91148e-05	0.000257375	65.968	3.75514e-05	0.000179307	89.52	2.66698e-05	0.000415276	85.32	0.000470969	0.00104265	84.84	0.00023819	0.000976238	84.66	0.000309647	0.000915275	34.35	1.15663e-05	6.96272e-05	87.3088	0.000169504	0.000655658	57.0304	5.92784e-05	0.000217596	76.1216	4.35685e-05	0.000327483	100.32	3.80027e-05	0.000329584	66.54	5.75917e-05	0.000183023	85.74	0.000198875	0.000390495	92.94	0.000367408	0.000602308	95.76	6.34622e-05
37.25	4.84262e-06	8.64048e-05	75.2096	3.59712e-06	0.000503799	67.7312	3.91148e-05	0.000258348	66.272	3.75514e-05	0.000180765	89.52	2.66698e-05	0.000415276	85.56	0.000473053	0.00104265	85.14	0.000240287	0.00098053	84.78	0.00031069	0.000916697	34.43	1.15663e-05	6.9626e-05	86.5184	0.000170922	0.000655669	57.2736	5.92784e-05	0.000217594	76.2432	4.35685e-05	0.000328463	100.32	3.74846e-05	0.000330522	66.78	5.75917e-05	0.000182561	85.86	0.000198875	0.00039097	93.06	0.000368461	0.000605167	95.8208	6.65992e-05
37.25	4.84262e-06	8.64048e-05	75.2096	3.59712e-06	0.000503799	67.8528	3.91148e-05	0.000260295	66.3936	3.75514e-05	0.000180765	89.52	2.6157e-05	0.000416211	85.8	0.000476707	0.00104265	85.26	0.000243433	0.000982445	84.78	0.00031069	0.000916697	34.51	1.06024e-05	6.96249e-05	86.0928	0.000171631	0.000655675	57.5776	5.92784e-05	0.000218573	76.4864	4.35685e-05	0.000329442	100.44	3.69664e-05	0.000331461	66.96	5.75917e-05	0.000184419	86.1	0.000200467	0.000392876	93.3	0.000370563	0.000606119	95.8208	7.49511e-05
37.38	4.84262e-06	8.91516e-05	75.5744	3.59712e-06	0.000507863	67.8528	3.91148e-05	0.000261269	66.6368	3.75514e-05	0.000182224	89.64	2.6157e-05	0.000418079	85.8	0.000476707	0.00104265	85.26	0.000243433	0.000982445	85.02	0.00031121	0.000919538	34.59	1.15663e-05	6.96237e-05	86.0928	0.000171631	0.000655675	57.76	5.92784e-05	0.000220046	76.5472	4.35685e-05	0.000329932	100.8	3.69664e-05	0.000332396	67.08	5.75917e-05	0.000184419	85.86	0.00020153	0.00039383	93.42	0.000371091	0.000608501	94.4224	0.000109516
37.38	4.84262e-06	8.91516e-05	75.5744	3.59712e-06	0.000507863	67.9136	3.91148e-05	0.000260782	66.7584	3.75514e-05	0.000182223	89.76	2.56399e-05	0.000419482	86.1	0.000477232	0.00104313	85.5	0.000246576	0.000984355	85.14	0.000311732	0.000924277	34.67	1.15663e-05	6.96226e-05	86.2752	0.000174468	0.00065634	57.8208	5.92784e-05	0.000221519	76.7296	4.40871e-05	0.00032993	101.1	3.64483e-05	0.000332862	67.2	5.75917e-05	0.000185348	86.34	0.000202063	0.000395242	93.84	0.000372147	0.000609931	94.4224	0.000114756
37.54	4.84262e-06	8.98378e-05	75.8176	3.59712e-06	0.000508539	67.9744	3.96294e-05	0.000261755	66.9408	3.75514e-05	0.000183196	89.88	2.51271e-05	0.000420414	86.34	0.000478798	0.0010436	85.74	0.000248151	0.000986263	85.26	0.000312253	0.000924749	34.76	1.15663e-05	7.09828e-05	87.0048	0.000177305	0.00065633	57.8816	5.97938e-05	0.00022201	76.8512	4.40871e-05	0.000330419	101.22	3.6443e-05	0.000334267	67.2	5.75917e-05	0.000185813	86.7	0.000202597	0.000396671	94.26	0.000375301	0.000612789	94.6656	0.000116851
37.54	4.84262e-06	8.98378e-05	75.8176	3.59712e-06	0.000508539	68.096	3.96294e-05	0.000262242	67.184	3.75514e-05	0.000184168	89.94	2.51271e-05	0.00042135	86.64	0.000480887	0.00104408	86.04	0.000251295	0.000989602	85.38	0.000313816	0.000926167	34.84	1.15663e-05	6.96202e-05	87.552	0.000180851	0.00065699	57.8816	5.97938e-05	0.00022201	77.216	4.40871e-05	0.000331397	101.46	3.59301e-05	0.000335206	67.26	5.86237e-05	0.000186277	86.76	0.00020366	0.000397619	94.44	0.000376357	0.000614218	94.9088	0.000119995
37.69	4.84262e-06	9.05241e-05	75.9392	2.8777e-06	0.000511249	68.2784	3.96294e-05	0.000262728	67.3056	3.75514e-05	0.000184168	89.94	2.51271e-05	0.00042135	86.82	0.00048141	0.00104598	86.28	0.000253908	0.000991036	85.38	0.000314336	0.000926641	34.92	1.15663e-05	7.02998e-05	87.856	0.000182979	0.000658988	57.9424	6.08247e-05	0.000222992	77.2768	4.40871e-05	0.000332378	101.58	3.59301e-05	0.00033755	67.32	5.75917e-05	0.000186742	87.06	0.00020366	0.000399514	94.8	0.000377937	0.000615648	95.152	0.000121569
37.84	4.84262e-06	9.2584e-05	75.9392	2.8777e-06	0.000511249	68.4	3.91148e-05	0.000263215	67.4272	3.75514e-05	0.00018514	90.06	2.46132e-05	0.000422749	87.12	0.000482452	0.00104693	86.46	0.000256005	0.000993901	85.38	0.000314336	0.000926641	35	1.15663e-05	7.09794e-05	87.9776	0.000183688	0.000659654	57.8816	6.08247e-05	0.000223976	77.4592	4.51245e-05	0.00033532	101.76	3.5412e-05	0.000338018	67.38	5.75917e-05	0.000186742	87.24	0.000204722	0.000400466	94.92	0.000379518	0.000617077	95.3952	0.00012262
37.84	4.84262e-06	9.2584e-05	76.1216	2.8777e-06	0.000513958	68.7648	3.96294e-05	0.0002637	67.6096	3.75514e-05	0.000186112	90.24	2.35876e-05	0.000425085	87.12	0.000482452	0.00104693	86.7	0.000258104	0.000994852	85.62	0.000314856	0.000928059	35.08	1.15663e-05	7.09782e-05	87.9776	0.000183688	0.000659654	58.064	6.08247e-05	0.000223974	77.6416	4.40871e-05	0.000337281	101.94	3.54067e-05	0.000339894	67.44	5.75917e-05	0.000186743	87.36	0.000205246	0.000403329	95.1	0.000382148	0.000618021	95.6384	0.000123673
37.99	4.84262e-06	9.32703e-05	76.1216	2.8777e-06	0.000513958	68.9472	3.96294e-05	0.000267108	67.7312	3.75514e-05	0.000187085	90.3	2.30748e-05	0.000426021	87.42	0.000484541	0.00104931	86.7	0.000258104	0.000994852	85.62	0.000314856	0.000929951	35.08	1.15663e-05	7.09782e-05	88.2208	0.000185816	0.000660318	58.2464	6.08247e-05	0.000224463	77.8848	4.51245e-05	0.000337769	102.18	3.43757e-05	0.000341302	67.44	5.75917e-05	0.000186743	87.6	0.000206842	0.000405709	95.28	0.000384769	0.000620871	95.8208	0.000124199
37.99	4.84262e-06	9.32703e-05	76.4864	2.8777e-06	0.000516667	69.0688	3.96294e-05	0.000268081	67.8528	3.75514e-05	0.000187571	90.48	2.30748e-05	0.000426953	87.6	0.000485065	0.00105026	87	0.000259153	0.000996766	85.86	0.000316421	0.000933264	35.16	1.15663e-05	7.09771e-05	88.464	0.000185816	0.000660315	58.5504	6.13402e-05	0.000226426	78.0064	4.40871e-05	0.000338749	102.42	3.43757e-05	0.000342701	67.44	5.75917e-05	0.000187207	87.72	0.000208968	0.000407609	95.22	0.000386871	0.000621348	95.9424	0.000125771
38.14	4.84262e-06	9.32698e-05	76.4864	2.8777e-06	0.000516667	69.1296	3.96294e-05	0.000269055	67.9136	3.75514e-05	0.000187571	90.6	2.30748e-05	0.000429288	87.78	0.000486637	0.00105073	87.18	0.000261247	0.000999626	85.86	0.000317987	0.000934681	35.24	1.15663e-05	7.23374e-05	88.768	0.000189362	0.000660978	58.8544	6.13402e-05	0.000227897	78.2496	4.51245e-05	0.000339728	102.54	3.38576e-05	0.000343636	67.44	5.75917e-05	0.000186741	87.96	0.000209497	0.000409043	95.52	0.000387396	0.0006223	96.2464	0.00012787
38.14	4.84262e-06	9.32698e-05	76.7296	2.15827e-06	0.000522086	69.1904	3.96294e-05	0.000269542	68.1568	3.75514e-05	0.000188056	90.66	2.30748e-05	0.000429756	88.02	0.00049029	0.00105216	87.3	0.000262294	0.00100106	86.04	0.000317987	0.000936096	35.32	1.15663e-05	7.23363e-05	89.0112	0.00019078	0.00066231	58.976	6.13402e-05	0.000227896	78.3712	4.46058e-05	0.000340217	102.66	3.38576e-05	0.000344573	67.5	5.70809e-05	0.000186741	88.2	0.000209497	0.000410477	95.7	0.00038896	0.000622776	95.2736	0.000153226
38.29	4.84262e-06	9.46429e-05	76.7296	2.15827e-06	0.000522086	69.2512	3.96294e-05	0.000269542	68.2176	3.75514e-05	0.000189029	90.66	2.30748e-05	0.000429756	88.26	0.000491844	0.00105549	87.54	0.000264391	0.00100487	86.22	0.00031955	0.000939401	35.4	1.15663e-05	7.30159e-05	89.2544	0.000191489	0.000663642	59.0368	6.13402e-05	0.000229369	78.5536	4.46058e-05	0.000340215	102.78	3.38576e-05	0.000344573	67.5	5.75917e-05	0.000186741	88.32	0.00021003	0.00041238	95.88	0.000392106	0.000623747	95.3952	0.000157451
38.29	4.84262e-06	9.46429e-05	76.7296	2.15827e-06	0.000524119	69.312	3.96294e-05	0.000271002	68.2784	3.75514e-05	0.000189029	90.84	2.25609e-05	0.000431152	88.26	0.000491844	0.00105549	87.66	0.000265959	0.00100726	86.22	0.00031955	0.000939401	35.47	1.15663e-05	7.30149e-05	89.4368	0.000192908	0.000664974	59.0368	6.13402e-05	0.000229369	78.736	4.51245e-05	0.000341685	102.96	3.38576e-05	0.000346447	67.56	5.75917e-05	0.000186741	88.62	0.000211617	0.000414752	95.94	0.000392622	0.000625158	95.5776	0.000159037
38.44	4.84262e-06	9.80764e-05	76.7296	2.15827e-06	0.000524796	69.4336	3.96294e-05	0.000271488	68.3392	3.75514e-05	0.000189515	90.9	2.25609e-05	0.000431152	88.44	0.000492366	0.00105786	87.66	0.000265959	0.00100726	86.28	0.000320072	0.000940821	35.56	1.15663e-05	7.30136e-05	89.4368	0.000192908	0.000664974	59.0368	6.18557e-05	0.000230352	78.8576	4.51245e-05	0.000343156	103.2	3.33395e-05	0.00034832	67.68	5.70809e-05	0.000187205	88.62	0.000212679	0.000416178	96.18	0.000394199	0.000626111	96.0032	0.000161675
38.44	4.84262e-06	9.80764e-05	76.7296	2.15827e-06	0.000524796	69.5552	3.96294e-05	0.000272462	68.5824	3.75514e-05	0.000190001	91.02	2.25609e-05	0.00043209	88.74	0.000494984	0.00106166	87.96	0.000266483	0.00101013	86.46	0.00032216	0.000942237	35.64	1.15663e-05	7.30125e-05	89.6192	0.000195035	0.000668309	59.0976	6.18557e-05	0.000230351	79.04	4.51245e-05	0.000343645	103.32	3.33395e-05	0.000348789	67.74	5.6565e-05	0.000187205	88.86	0.000214266	0.000417604	96.36	0.00039734	0.000629447	96.2464	0.000163256
38.6	4.84262e-06	9.87626e-05	77.216	7.19424e-07	0.00053157	69.7376	3.96294e-05	0.000272461	68.6432	3.7037e-05	0.000190973	91.14	2.153e-05	0.000434421	88.92	0.000496548	0.00106356	88.14	0.000267004	0.00101203	86.52	0.000322682	0.000944601	35.72	1.15663e-05	7.50535e-05	89.8016	0.000197163	0.000668974	59.1584	6.13402e-05	0.000230351	79.2832	4.56432e-05	0.000344624	103.74	3.28213e-05	0.000350662	67.74	5.70809e-05	0.000187203	89.04	0.000214795	0.00041903	96.66	0.000399958	0.000631828	96.4896	0.000164309
38.6	4.84262e-06	9.87626e-05	77.216	7.19424e-07	0.00053157	70.1024	3.96294e-05	0.000273434	68.8256	3.7037e-05	0.000191946	91.26	2.10171e-05	0.000435353	89.1	0.00049916	0.00106594	88.38	0.000268051	0.00101537	86.64	0.000323725	0.000947432	35.8	1.15663e-05	7.50524e-05	89.984	0.000199291	0.000670307	59.2192	6.18557e-05	0.000230842	79.4656	4.51245e-05	0.000346094	103.92	3.28213e-05	0.000351598	67.86	5.75917e-05	0.000187669	89.28	0.000215328	0.000420464	96.72	0.000402564	0.000632773	96.672	0.000165362
38.74	4.84262e-06	0.000100136	77.6416	7.19424e-07	0.000535633	70.2848	3.96294e-05	0.000275868	68.9472	3.7037e-05	0.000192918	91.26	2.10171e-05	0.000435353	89.34	0.000500724	0.00106784	88.5	0.000269615	0.00101777	86.76	0.000324248	0.000948847	35.88	1.25301e-05	7.50513e-05	90.1664	0.000212057	0.000712361	59.4016	6.18557e-05	0.00023084	79.7088	4.40871e-05	0.000347073	103.92	3.23032e-05	0.000353003	67.92	5.65607e-05	0.000187205	89.04	0.000216391	0.000421893	97.08	0.00040466	0.000634201	96.9152	0.000167468
38.74	4.84262e-06	0.000100136	77.6416	7.19424e-07	0.000535633	70.4064	3.96294e-05	0.000276841	68.9472	3.7037e-05	0.000200214	91.32	2.10171e-05	0.000436285	89.58	0.000501246	0.00106927	88.62	0.00027066	0.00102063	86.76	0.000324248	0.000948847	35.96	1.15663e-05	7.50501e-05	89.68	0.000260284	0.000747748	59.7056	6.18557e-05	0.000231819	79.7696	4.51245e-05	0.000348054	104.1	3.17851e-05	0.00035347	67.98	5.6565e-05	0.000187203	89.52	0.000217448	0.000424734	97.38	0.000407278	0.000635155	97.0976	0.000168521
38.9	4.84262e-06	0.000101509	77.6416	7.19424e-07	0.000536988	70.4672	3.96294e-05	0.000276841	69.0688	3.65226e-05	0.000202159	91.44	2.10139e-05	0.000437688	89.58	0.000501246	0.00106927	88.92	0.000271182	0.00102254	86.76	0.000325811	0.00095074	36.04	1.25301e-05	7.5049e-05	89.68	0.000260284	0.000747748	59.9488	6.23711e-05	0.0002328	79.8912	4.40871e-05	0.000349034	104.22	3.17851e-05	0.00035347	67.98	5.65681e-05	0.000187205	89.76	0.00021904	0.000424734	97.8	0.000409375	0.000637537	97.3408	0.000169048
39.05	4.84262e-06	0.000100821	77.6416	7.19424e-07	0.000536988	70.4672	3.96294e-05	0.000277328	69.1296	3.7037e-05	0.000201186	91.44	1.99872e-05	0.000438623	89.76	0.000503335	0.00107307	88.92	0.000271182	0.00102254	86.94	0.000326331	0.000953111	36.04	1.25301e-05	7.5049e-05	89.8016	0.000266667	0.000753087	60.1312	6.28866e-05	0.000233289	80.0736	4.51245e-05	0.000350013	104.28	3.17851e-05	0.000354875	68.16	5.60574e-05	0.000187667	89.52	0.00021904	0.000427108	97.92	0.000411465	0.000638966	97.584	0.000169575
39.05	4.84262e-06	0.000100821	77.6416	0	0.000536988	70.6496	3.96294e-05	0.000278301	69.2512	3.75514e-05	0.000202645	91.74	1.99872e-05	0.000440487	89.88	0.000504381	0.00107449	88.98	0.000272759	0.00102397	87	0.000327374	0.000955	36.12	1.25301e-05	7.50479e-05	89.68	0.000269504	0.000756426	60.192	6.28866e-05	0.000234763	80.256	4.40871e-05	0.000350993	104.46	3.12669e-05	0.000355812	68.16	5.60574e-05	0.000188597	90.3	0.000220641	0.00042996	98.28	0.00041199	0.000640863	97.7056	0.000170628
39.19	4.84262e-06	0.000102195	77.6416	0	0.000536988	70.832	4.06588e-05	0.000279275	69.4336	3.65226e-05	0.000202645	91.8	1.99872e-05	0.000440954	90.12	0.000505948	0.00107592	89.1	0.000273806	0.00102872	87.06	0.000328939	0.000959258	36.2	1.25301e-05	7.50467e-05	89.6192	0.000273759	0.000760432	60.192	6.18557e-05	0.000235254	80.3776	4.56432e-05	0.000353445	104.76	3.12669e-05	0.000357682	68.16	5.55414e-05	0.000188597	90.42	0.00022117	0.000431861	98.7	0.00041357	0.000643729	97.9488	0.000171155
39.19	4.84262e-06	0.000102195	77.7632	-7.19424e-07	0.00054173	71.1968	3.96294e-05	0.000279761	69.5552	3.65226e-05	0.000202644	91.92	1.94744e-05	0.000441418	90.3	0.000506984	0.00107829	89.28	0.000276428	0.00103206	87.3	0.000329464	0.0009621	36.28	1.25301e-05	7.50456e-05	89.7408	0.000277305	0.000763101	60.192	6.28866e-05	0.000235746	80.56	4.56432e-05	0.000354915	105.18	3.12669e-05	0.000360961	68.28	5.55425e-05	0.000188597	90.66	0.000221714	0.000433286	98.94	0.000415148	0.000646094	98.0704	0.000171682
39.33	4.84262e-06	0.000102881	77.7632	-7.19424e-07	0.00054173	71.44	4.06588e-05	0.000281707	69.7376	3.54938e-05	0.000202157	91.92	1.94744e-05	0.000441418	90.42	0.000509596	0.00108019	89.58	0.000277476	0.00103541	87.42	0.000330506	0.000963046	36.36	1.25301e-05	7.57252e-05	89.9232	0.000280142	0.000765768	60.2528	6.28866e-05	0.000236236	80.6816	4.51245e-05	0.000355404	105.3	3.02307e-05	0.000362368	68.34	5.50265e-05	0.000188597	90.66	0.000222766	0.000433766	99.18	0.000416725	0.000647055	98.2528	0.000171682
39.33	4.84262e-06	0.000102881	78.128	-7.19424e-07	0.000546471	71.6224	3.96294e-05	0.000282194	69.7984	3.54938e-05	0.000203616	92.04	1.94744e-05	0.00044235	90.42	0.000509596	0.00108019	89.76	0.00027957	0.00103875	87.42	0.000330506	0.000963046	36.44	1.25301e-05	7.5724e-05	90.288	0.00028156	0.000769101	60.3136	6.28866e-05	0.000236236	80.8032	4.46058e-05	0.000355894	105.36	2.97125e-05	0.000363303	68.52	5.50265e-05	0.000189061	90.9	0.000224348	0.000436145	99.24	0.000417765	0.000648017	98.496	0.000171682
39.49	4.84262e-06	0.000104941	78.128	-7.19424e-07	0.000546471	71.5616	3.96294e-05	0.000282681	69.92	3.65226e-05	0.000204589	92.1	1.89616e-05	0.000443753	90.6	0.000512732	0.00108161	89.76	0.00027957	0.00103875	87.48	0.000332072	0.000964467	36.52	1.25301e-05	7.70844e-05	90.288	0.00028156	0.000769101	60.7392	6.28866e-05	0.000237214	80.9248	4.61618e-05	0.000356383	105.42	2.97125e-05	0.000364239	68.7	5.60574e-05	0.000188597	91.02	0.00022594	0.000437573	99.3	0.000419343	0.000648962	98.6784	0.000173788
39.49	4.84262e-06	0.000104941	78.3712	-1.43885e-06	0.000547826	71.6224	3.96294e-05	0.000282681	70.1024	3.60082e-05	0.000204588	92.28	1.89616e-05	0.000445157	90.84	0.000514814	0.00108399	89.94	0.000281143	0.00104256	87.6	0.000333114	0.000966359	36.6	1.25301e-05	7.7764e-05	90.592	0.000284397	0.00077377	61.1648	6.34021e-05	0.000240158	81.0464	4.51245e-05	0.000357363	105.6	2.91944e-05	0.000364713	68.58	5.55414e-05	0.000189527	91.38	0.00022594	0.000439475	99.24	0.000419343	0.000648971	98.8608	0.000174841
39.64	4.84262e-06	0.000105627	78.3712	-1.43885e-06	0.000547826	71.744	4.01441e-05	0.000284628	70.224	3.54938e-05	0.000203615	92.4	1.84488e-05	0.000445625	91.02	0.000515333	0.00108588	90.06	0.00028219	0.00104685	87.66	0.00033468	0.000968255	36.69	1.25301e-05	7.77627e-05	90.896	0.000287943	0.000778438	61.2864	6.34021e-05	0.000242123	81.168	4.56432e-05	0.000357853	105.84	2.91944e-05	0.000365649	68.82	5.55414e-05	0.000189527	91.32	0.000228054	0.00044043	99.24	0.000421445	0.000651354	99.0432	0.000175367
39.64	4.84262e-06	0.000105627	78.432	-2.8777e-06	0.000549858	72.048	4.01441e-05	0.000284627	70.4064	3.7037e-05	0.000206047	92.46	1.79317e-05	0.000446093	91.14	0.000516897	0.00108873	90.18	0.000284286	0.00104876	87.9	0.000335724	0.000969674	36.76	1.25301e-05	7.84424e-05	90.9568	0.00029078	0.00078044	61.1648	6.34021e-05	0.000242615	81.3504	4.61618e-05	0.000358342	106.08	2.86763e-05	0.000367054	68.82	5.45105e-05	0.000189992	91.62	0.000229117	0.000442333	99.42	0.000422485	0.000652784	99.1648	0.000175367
39.79	4.84262e-06	0.000106313	78.432	-2.8777e-06	0.000549858	72.2912	4.01441e-05	0.000286087	70.528	3.54938e-05	0.000206046	92.46	1.79317e-05	0.000446093	91.32	0.000517945	0.00108921	90.24	0.000286381	0.00105163	87.9	0.00033729	0.000971566	36.84	1.25301e-05	7.84413e-05	91.2	0.000293617	0.00078244	60.9824	6.34021e-05	0.000242617	81.472	4.51245e-05	0.000360303	106.32	2.81581e-05	0.000368932	68.88	5.45147e-05	0.000190922	91.68	0.000228599	0.000442804	99.36	0.000424066	0.000653261	99.5296	0.000176421
39.79	4.84262e-06	0.000106313	78.4928	-2.8777e-06	0.000551213	72.4736	4.01441e-05	0.000288034	70.6496	3.54938e-05	0.000206046	92.7	1.74189e-05	0.000446093	91.44	0.000519505	0.00109253	90.48	0.000287951	0.00105401	87.9	0.00033729	0.000971566	36.92	1.25301e-05	7.98016e-05	91.6256	0.000295745	0.000784436	60.9216	6.34021e-05	0.000242618	81.6544	4.61618e-05	0.000362755	106.5	2.764e-05	0.000369868	69.06	5.45147e-05	0.000190456	91.92	0.00023018	0.000443764	99.42	0.00042511	0.000653261	99.712	0.000176948
39.94	4.84262e-06	0.000107	78.4928	-2.8777e-06	0.000551213	72.656	4.01441e-05	0.000290468	70.7712	3.54938e-05	0.000206532	92.7	1.74189e-05	0.000447027	91.44	0.000519505	0.00109253	90.66	0.000289524	0.00105736	88.02	0.000338332	0.000973459	36.92	1.25301e-05	7.98016e-05	91.6256	0.000295745	0.000784436	60.9216	6.34021e-05	0.000243109	81.776	4.61618e-05	0.000364716	106.56	2.764e-05	0.000370808	69.06	5.50265e-05	0.000190922	92.04	0.000230709	0.000446141	99.54	0.000427191	0.000654215	99.7728	0.000176948
39.94	4.84262e-06	0.000107	78.9792	-4.31655e-06	0.000555954	72.7168	3.96294e-05	0.000290467	71.0144	3.54938e-05	0.000206532	92.76	1.69061e-05	0.000448427	91.62	0.000520023	0.00109538	90.66	0.000289524	0.00105736	88.14	0.000339375	0.00097677	36.99	1.25301e-05	7.98006e-05	91.7472	0.000297163	0.000786437	61.0432	6.34021e-05	0.000243108	81.8368	4.56432e-05	0.000365697	106.68	2.71219e-05	0.000371274	69.12	5.55414e-05	0.000190922	92.28	0.000231766	0.000447093	99.66	0.000429297	0.000656597	99.9552	0.000176948
40.08	4.84262e-06	0.000107686	78.9792	-4.31655e-06	0.000555954	72.7776	4.01441e-05	0.000290467	70.9536	3.54938e-05	0.000206532	92.88	1.58804e-05	0.000451227	91.8	0.000521066	0.00109776	90.84	0.000290576	0.00105926	88.32	0.000340418	0.000978659	37.07	1.25301e-05	7.97995e-05	91.808	0.0003	0.000787104	61.3472	6.34021e-05	0.000243105	81.8976	4.46058e-05	0.000366678	106.86	2.6609e-05	0.000373149	69.36	5.45147e-05	0.000191386	92.1	0.000233896	0.000447093	99.78	0.000429825	0.00065754	100.077	0.000178528
40.24	4.84262e-06	0.000107685	79.2224	-4.31655e-06	0.000561373	72.8384	4.01441e-05	0.000291441	71.5008	3.54938e-05	0.000207017	93.06	1.53676e-05	0.000452159	91.92	0.000523153	0.00110014	90.96	0.000292142	0.00106165	88.38	0.000341983	0.000981024	37.16	1.25301e-05	8.04789e-05	91.8688	0.000310638	0.000949319	61.6512	6.34021e-05	0.000243593	82.2016	4.51245e-05	0.000368637	107.16	2.6609e-05	0.000375018	69.48	5.50265e-05	0.000191386	92.52	0.000233896	0.000450425	99.84	0.000430877	0.000660399	100.259	0.00017958
40.24	4.84262e-06	0.000107685	79.2224	-4.31655e-06	0.000561373	72.96	4.06588e-05	0.000293388	71.8048	3.54938e-05	0.000207502	93.12	1.48548e-05	0.000454498	92.1	0.000524195	0.00110251	91.2	0.000293711	0.00106261	88.5	0.000343548	0.000982917	37.24	1.25301e-05	8.04778e-05	86.2144	0.000500709	0.000986114	61.8336	6.34021e-05	0.000246048	82.2016	4.56432e-05	0.0003706	107.64	2.6609e-05	0.000377825	69.48	5.50265e-05	0.000192314	92.82	0.00023443	0.000452328	99.96	0.000432976	0.000660876	100.502	0.00017958
40.38	4.84262e-06	0.000109745	79.2832	-5.03597e-06	0.000562728	73.1424	4.06588e-05	0.000293874	71.8656	3.49794e-05	0.000207502	93.12	1.48548e-05	0.000454498	92.22	0.000526809	0.00110488	91.32	0.00029476	0.001065	88.68	0.000345114	0.000985284	37.32	1.25301e-05	8.18381e-05	84.7552	0.000506383	0.00099281	61.9552	6.34021e-05	0.000246047	82.4448	4.56432e-05	0.000371579	107.88	2.60962e-05	0.000379697	69.54	5.50265e-05	0.000192314	92.64	0.00023443	0.000454225	100.2	0.000434544	0.000662783	100.502	0.000180107
40.38	4.84262e-06	0.000109745	79.2832	-5.03597e-06	0.000562728	73.3856	4.06588e-05	0.000294361	72.048	3.54938e-05	0.000207988	93.24	1.48548e-05	0.000454966	92.22	0.000526809	0.00110488	91.44	0.000296331	0.00106739	88.68	0.000345114	0.000985284	37.41	1.25301e-05	8.18369e-05	84.7552	0.000506383	0.00099281	62.0768	6.39175e-05	0.000247028	82.5664	4.51245e-05	0.000373049	108	2.55781e-05	0.000381572	69.54	5.55414e-05	0.00019278	93.18	0.000236549	0.00045708	100.26	0.000436113	0.000662783	100.746	0.000180107
40.54	4.84262e-06	0.000111805	79.4048	-5.7554e-06	0.000565437	73.568	4.01441e-05	0.000297281	72.048	3.49794e-05	0.000207502	93.42	1.4342e-05	0.000456366	92.34	0.000527332	0.00110678	91.44	0.000296331	0.00106739	88.68	0.000347201	0.000986703	37.49	1.25301e-05	8.18357e-05	85.2416	0.000510638	0.00100015	62.1984	6.34021e-05	0.000248501	82.688	4.56432e-05	0.000375011	108.12	2.40343e-05	0.000382036	69.66	5.55414e-05	0.000193244	93.18	0.000236549	0.000457554	100.44	0.000436641	0.000664221	100.746	0.000180107
40.54	4.84262e-06	0.000111805	79.4048	-5.7554e-06	0.000565437	73.6896	4.01441e-05	0.000297768	72.2912	3.4465e-05	0.00020896	93.42	1.27982e-05	0.000456835	92.52	0.000530991	0.00111058	91.56	0.000298948	0.0010712	88.8	0.000347201	0.000990492	37.56	1.25301e-05	8.25155e-05	85.7888	0.000514184	0.00100481	62.2592	6.39175e-05	0.000248992	82.8704	4.40871e-05	0.000376972	108.18	2.35215e-05	0.000382975	69.72	5.55414e-05	0.000194636	93.42	0.000237612	0.00045898	100.56	0.000437682	0.000666119	100.989	0.000181161
40.68	4.84262e-06	0.000114552	79.648	-6.47482e-06	0.000569501	73.7504	4.01441e-05	0.000299228	72.352	3.4465e-05	0.000209447	93.6	1.27982e-05	0.000458703	92.7	0.000533073	0.00111247	91.74	0.000298948	0.00107312	88.92	0.000348244	0.000995696	37.64	1.25301e-05	8.25143e-05	86.1536	0.000520567	0.00100881	62.2592	6.34021e-05	0.000248992	82.992	4.61618e-05	0.000377952	108.3	2.40343e-05	0.000384381	69.72	5.60574e-05	0.000195567	93.6	0.000238141	0.00046183	100.74	0.000438734	0.000667549	101.05	0.000181161
40.68	4.84262e-06	0.000114552	79.648	-6.47482e-06	0.000569501	73.872	3.96294e-05	0.000300202	72.4736	3.49794e-05	0.000209933	93.72	1.22854e-05	0.00045917	92.76	0.000533591	0.00111484	91.8	0.000299996	0.00107646	89.04	0.000349809	0.000997114	37.72	1.25301e-05	8.25132e-05	86.2752	0.000524113	0.00101215	62.3808	6.39175e-05	0.000248991	83.1136	4.61618e-05	0.000378441	108.54	2.35215e-05	0.000385318	69.72	5.60574e-05	0.000194636	93.9	0.000239209	0.000462306	101.04	0.000439259	0.000669933	101.171	0.000180118
40.82	4.84262e-06	0.000115238	79.952	-7.19424e-06	0.00057492	73.9328	3.96294e-05	0.000300201	72.5952	3.49794e-05	0.000210419	93.72	1.22854e-05	0.00045917	92.94	0.000534632	0.00111768	91.92	0.000301564	0.00107838	89.16	0.000351372	0.0010009	37.8	1.25301e-05	8.31928e-05	86.5184	0.000526241	0.00101415	62.928	6.4433e-05	0.000250951	83.2352	4.61618e-05	0.000380403	109.02	2.35215e-05	0.000387185	69.78	5.60574e-05	0.000194636	94.2	0.000240805	0.000463735	100.98	0.00044188	0.000669933	101.354	0.000180118
40.82	4.84262e-06	0.000115238	79.952	-7.19424e-06	0.00057492	73.9936	3.96294e-05	0.000300688	72.7776	3.54938e-05	0.000210905	93.78	1.22854e-05	0.000459638	93.12	0.000536198	0.00112149	92.16	0.000303135	0.0010822	89.16	0.000351372	0.0010009	37.88	1.25301e-05	8.31916e-05	86.64	0.000529078	0.00101548	63.536	6.4433e-05	0.000255367	83.4784	4.46058e-05	0.000381872	109.32	2.35215e-05	0.00038859	69.78	5.60574e-05	0.000195567	94.32	0.000240805	0.000465161	101.04	0.000442405	0.000670886	101.536	0.000180644
40.98	4.84262e-06	0.000115924	80.1952	-7.19424e-06	0.00058305	74.176	3.96294e-05	0.000301175	72.8992	3.54938e-05	0.000214795	93.96	1.22854e-05	0.000461038	93.12	0.000536198	0.00112149	92.16	0.000303135	0.0010822	89.28	0.000351372	0.00100232	37.88	1.25301e-05	8.31916e-05	86.64	0.000529078	0.00101548	62.7456	6.39175e-05	0.000255375	83.4784	4.61618e-05	0.000383344	109.62	2.35215e-05	0.000390934	69.9	5.60574e-05	0.000195567	94.5	0.000244517	0.000466595	101.34	0.000442933	0.000672316	101.718	0.000180644
40.98	4.84262e-06	0.000115924	80.1952	-7.19424e-06	0.00058305	74.3584	3.96294e-05	0.000301661	73.0208	3.54938e-05	0.000216254	94.08	1.22854e-05	0.000462436	93.24	0.000537768	0.00112433	92.22	0.000303656	0.00108363	89.28	0.000352415	0.00100374	37.96	1.25301e-05	8.38712e-05	86.944	0.000531206	0.00101681	62.32	6.39175e-05	0.000254888	83.6608	4.56432e-05	0.000383833	109.74	2.30087e-05	0.000393275	69.96	5.55414e-05	0.000196031	94.68	0.000245574	0.000467069	101.4	0.000445035	0.000673746	101.901	0.000181171
41.12	4.84262e-06	0.000117984	80.3776	-7.91367e-06	0.000587791	74.6016	3.96294e-05	0.000302147	73.1424	3.54938e-05	0.000217227	94.2	1.17726e-05	0.000463835	93.36	0.000538809	0.00112623	92.4	0.000304703	0.00108603	89.52	0.000353978	0.00100657	38.03	1.44578e-05	8.4551e-05	87.3696	0.000536879	0.00101881	62.2592	6.39175e-05	0.00025538	83.8432	4.61618e-05	0.000384813	109.86	2.24958e-05	0.000393745	69.96	5.55414e-05	0.000196495	94.8	0.000246103	0.000468503	101.52	0.000445035	0.000676119	101.962	0.000181696
41.27	4.84262e-06	0.000117984	80.3776	-7.91367e-06	0.000587791	74.9056	3.96294e-05	0.00030312	73.264	3.54938e-05	0.000218685	94.32	1.12598e-05	0.000464772	93.42	0.000540375	0.00112812	92.52	0.000305753	0.00108746	89.7	0.000354498	0.00100847	38.12	1.3494e-05	8.52304e-05	87.6736	0.000540426	0.00102214	62.7456	6.39175e-05	0.000255375	83.9648	4.40871e-05	0.000387265	109.92	2.19777e-05	0.000394684	69.96	5.60574e-05	0.000196495	94.98	0.000247694	0.000469455	101.7	0.000446088	0.000678503	102.144	0.000181696
41.27	4.84262e-06	0.000117984	80.56	-9.35252e-06	0.000593211	75.0272	3.91148e-05	0.000305067	73.3856	3.54938e-05	0.000220144	94.32	1.12598e-05	0.000464772	93.6	0.000541415	0.0011324	92.64	0.000307845	0.00108985	89.7	0.000356582	0.00101083	38.2	1.25301e-05	8.45486e-05	87.856	0.000553901	0.00102281	63.232	6.39175e-05	0.000254879	84.0864	4.56432e-05	0.000388245	110.1	2.095e-05	0.000397488	70.02	5.55414e-05	0.000196495	95.28	0.000248756	0.000471829	101.82	0.000447653	0.000679924	102.266	0.000183265
41.41	4.84262e-06	0.000119357	80.56	-9.35252e-06	0.000593211	75.0272	3.96294e-05	0.000307015	73.5072	3.54938e-05	0.000221117	94.44	1.12598e-05	0.000466173	93.78	0.00054298	0.00113429	92.82	0.000308366	0.00109129	89.7	0.000356582	0.00101083	38.27	1.25301e-05	8.52283e-05	87.6736	0.00057305	0.00102548	63.4752	6.4433e-05	0.000254877	84.2688	4.56432e-05	0.000389224	110.22	2.09521e-05	0.000398894	70.02	5.65681e-05	0.000197423	95.28	0.00024929	0.000472304	102	0.000448178	0.0006804	102.387	0.000184835
41.41	4.84262e-06	0.000119357	80.6208	-1.00719e-05	0.000596598	75.0272	3.96294e-05	0.000307988	73.6896	3.54938e-05	0.000221603	94.5	1.02331e-05	0.000467104	93.78	0.00054298	0.00113429	93	0.000312038	0.00109272	89.82	0.000357102	0.00101273	38.36	1.3494e-05	8.59078e-05	87.6736	0.00057305	0.00102548	63.6576	6.39175e-05	0.000255857	84.3904	4.51245e-05	0.000391186	110.46	2.04339e-05	0.000399831	70.14	5.60574e-05	0.000197423	95.52	0.000250876	0.000473258	102.06	0.000449751	0.000682765	102.509	0.000186409
41.56	4.84262e-06	0.00011867	80.6208	-1.00719e-05	0.000596598	75.088	4.01441e-05	0.000307988	73.8112	3.65226e-05	0.000221602	94.56	9.72024e-06	0.000468971	93.9	0.000544027	0.00113619	93	0.000312038	0.00109272	89.94	0.000358663	0.00101604	38.44	1.25301e-05	8.59066e-05	87.7344	0.000583688	0.00103082	63.7184	6.59794e-05	0.000256348	84.5728	4.51245e-05	0.000393147	110.58	2.04339e-05	0.000403109	70.2	5.60574e-05	0.000198352	95.4	0.000251939	0.000475164	102.12	0.000449751	0.000685109	102.57	0.000189019
41.56	4.84262e-06	0.00011867	80.9856	-1.00719e-05	0.000601339	75.088	3.91148e-05	0.000307988	73.9328	3.54938e-05	0.000221602	94.68	9.20742e-06	0.000470374	94.02	0.00054507	0.00113761	93.06	0.000316224	0.00109367	90	0.000359706	0.00101746	38.51	1.25301e-05	8.59056e-05	87.552	0.000593617	0.00103683	63.7792	6.4433e-05	0.000256839	84.6336	4.40871e-05	0.000394618	110.64	1.99211e-05	0.000404984	70.32	5.65681e-05	0.000197889	95.7	0.00025354	0.000476126	102.18	0.000451316	0.000686539	102.509	0.00019635
41.72	4.84262e-06	0.000121416	80.9856	-1.00719e-05	0.000601339	75.2704	3.91148e-05	0.000307988	74.176	3.60082e-05	0.000222088	94.8	7.15509e-06	0.000472706	94.2	0.000545594	0.00113998	93.18	0.000317276	0.00109511	90.06	0.000361787	0.00101935	38.6	1.3494e-05	8.59043e-05	87.6736	0.000595745	0.00103816	63.84	6.4433e-05	0.000256838	84.7552	4.40871e-05	0.000396089	110.58	1.88934e-05	0.000404984	70.44	5.75959e-05	0.000197423	95.64	0.000255136	0.000478986	102.36	0.000453926	0.000686997	102.022	0.000207856
41.72	4.84262e-06	0.000121416	81.2896	-1.15108e-05	0.000606758	75.5136	3.91148e-05	0.000308961	74.3584	3.60082e-05	0.000223546	94.92	7.15509e-06	0.000474577	94.26	0.000547687	0.00114093	93.36	0.000318323	0.00109558	90.24	0.000362827	0.00102171	38.68	1.3494e-05	8.59032e-05	87.6736	0.0006	0.0010395	63.9616	6.39175e-05	0.00025782	84.9984	4.46058e-05	0.00039903	110.7	1.88934e-05	0.000406393	70.62	5.65681e-05	0.000197887	96.06	0.000257266	0.00048138	102.48	0.000455508	0.000690296	101.414	0.000228264
41.86	4.84262e-06	0.000122103	81.2896	-1.15108e-05	0.000606758	75.696	3.96294e-05	0.000309447	74.5408	3.7037e-05	0.000225005	94.92	7.15509e-06	0.000474577	94.02	0.000547687	0.00114234	93.42	0.000318848	0.0010975	90.42	0.000363348	0.00102313	38.74	1.44578e-05	8.59024e-05	87.9168	0.000600709	0.00104016	64.3264	6.39175e-05	0.000257816	85.12	4.40871e-05	0.000401973	110.76	1.83805e-05	0.000406391	70.68	5.75959e-05	0.000198817	96.36	0.000259391	0.000484237	102.6	0.00045602	0.00069265	101.536	0.000232451
41.86	4.84262e-06	0.000122103	81.3504	-1.29496e-05	0.000608791	75.8784	3.86001e-05	0.00030896	74.784	3.75514e-05	0.000225977	95.1	6.1252e-06	0.000475509	93.9	0.000547687	0.00114282	93.48	0.000321468	0.00109941	90.42	0.000363348	0.00102313	38.82	1.44578e-05	8.6582e-05	88.4032	0.000602837	0.00104416	64.5088	6.4433e-05	0.000260271	85.2416	4.40871e-05	0.000403935	110.88	1.83805e-05	0.000407327	70.68	5.75917e-05	0.000198817	96.42	0.000260981	0.000486146	102.78	0.000458114	0.000692182	101.658	0.0002356
42.01	4.84262e-06	0.000122102	81.3504	-1.29496e-05	0.000608791	76.0608	3.96294e-05	0.00031042	74.9664	3.75514e-05	0.00022695	95.22	5.09956e-06	0.000476444	93.9	0.000547687	0.00114282	93.48	0.000321468	0.00109941	90.42	0.000363348	0.00102408	38.82	1.44578e-05	8.6582e-05	88.4032	0.000602837	0.00104416	64.6304	6.4433e-05	0.000262236	85.3632	4.40871e-05	0.000405405	111.12	1.83805e-05	0.0004092	70.86	5.81066e-05	0.000199281	96.66	0.000262063	0.000487574	102.84	0.000460711	0.000695013	101.84	0.000239793
42.01	4.84262e-06	0.000122102	81.4112	-1.36691e-05	0.000611501	76.1216	3.86001e-05	0.000311394	75.1488	3.75514e-05	0.000227922	95.28	5.09956e-06	0.000478313	93.78	0.000547163	0.00114282	93.66	0.000322516	0.00109988	90.54	0.000364388	0.00102455	38.91	1.44578e-05	8.72614e-05	88.8896	0.000605674	0.00104549	64.3872	6.4433e-05	0.000262238	85.5456	4.40871e-05	0.000407857	111.36	1.68314e-05	0.00041154	70.92	5.81066e-05	0.000199746	96.9	0.000264702	0.000489008	102.9	0.000463334	0.000695956	101.901	0.000242428
42.16	4.84262e-06	0.000123475	81.4112	-1.36691e-05	0.000611501	76.1824	3.91148e-05	0.000312367	75.3312	3.75514e-05	0.000229867	95.4	4.58674e-06	0.000479717	93.72	0.000547687	0.00114329	93.9	0.000325138	0.00110132	90.66	0.000364393	0.00102692	38.98	1.44578e-05	8.79411e-05	89.1328	0.000609929	0.00104749	64.752	6.4433e-05	0.000262234	85.6064	4.40871e-05	0.000408838	111.42	1.68314e-05	0.000413412	70.98	5.91386e-05	0.000199281	96.96	0.000265246	0.000491391	103.14	0.000464891	0.000700666	102.144	0.000245063
42.16	4.84262e-06	0.000123475	81.5936	-1.58273e-05	0.000613532	76.2432	3.86001e-05	0.000312367	75.5744	3.75514e-05	0.000229866	95.52	4.06968e-06	0.000482054	93.66	0.000547687	0.00114329	94.02	0.000327756	0.00110275	90.9	0.000365956	0.00102975	39.06	1.44578e-05	8.794e-05	89.1936	0.000612766	0.00104816	64.8736	6.4433e-05	0.000262233	85.728	4.40871e-05	0.00041129	111.36	1.57984e-05	0.000413879	71.1	5.91386e-05	0.000199745	97.02	0.000269481	0.000493769	103.44	0.000466456	0.000702087	101.658	0.000260904
42.3	4.84262e-06	0.000124848	81.5936	-1.58273e-05	0.000613532	76.4864	3.86001e-05	0.000312366	75.8176	3.75514e-05	0.000230839	95.52	4.06968e-06	0.000482054	93.48	0.000547687	0.00114329	94.14	0.000329848	0.00110418	90.9	0.000367521	0.0010326	39.14	1.44578e-05	8.79389e-05	89.3152	0.000613475	0.00104882	64.9952	6.4433e-05	0.000262232	85.9104	4.40871e-05	0.00041276	111.6	1.57984e-05	0.000414815	71.22	5.81066e-05	0.000199745	97.14	0.000270548	0.000495195	103.2	0.000468529	0.00070302	101.658	0.000263558
42.46	4.84262e-06	0.000124848	81.8976	-1.8705e-05	0.000616241	76.7904	3.86001e-05	0.000313826	75.9392	3.75514e-05	0.000232297	95.58	3.55686e-06	0.000483454	93.42	0.000547687	0.00114329	94.14	0.000330899	0.00110561	90.9	0.000367521	0.0010326	39.21	1.44578e-05	8.79379e-05	89.5584	0.000615603	0.00104882	65.2384	6.4433e-05	0.000263212	86.032	4.40871e-05	0.000414722	112.44	1.52802e-05	0.000422308	71.22	5.91386e-05	0.000199745	97.44	0.000272673	0.000496631	103.56	0.000472142	0.00070678	101.901	0.000265664
42.46	4.84262e-06	0.000124848	81.8976	-1.8705e-05	0.000616241	76.912	3.80854e-05	0.00031626	76.1216	3.75514e-05	0.000232297	95.7	3.04404e-06	0.000484859	93.42	0.000547687	0.00114329	93.96	0.000331425	0.00110657	90.96	0.000368041	0.00103449	39.29	1.44578e-05	9.06597e-05	89.5584	0.000615603	0.00104882	65.664	6.4433e-05	0.000265173	86.2144	4.40871e-05	0.000417664	112.08	1.52802e-05	0.000422308	71.28	5.96535e-05	0.000199745	97.56	0.000274792	0.000498065	103.8	0.000478351	0.000710511	102.205	0.000267771
42.6	4.84262e-06	0.000127594	82.2016	-1.94245e-05	0.000620983	76.9728	3.86001e-05	0.000316747	76.2432	3.75514e-05	0.000233756	95.88	3.04404e-06	0.000486258	93.36	0.000547687	0.00114329	93.96	0.000331425	0.00110657	91.08	0.000369604	0.00103638	39.37	1.44578e-05	9.06585e-05	89.8016	0.000619858	0.00105148	65.8464	6.70103e-05	0.000266154	86.336	4.40871e-05	0.000422569	111.84	1.52802e-05	0.000422308	71.22	5.81066e-05	0.000199745	97.86	0.000276379	0.000500454	103.86	0.000483521	0.000711446	102.448	0.000268824
42.6	4.84262e-06	0.000127594	82.2016	-1.94245e-05	0.000620983	76.9728	3.80854e-05	0.00031626	76.4256	3.75514e-05	0.000234242	96	3.04404e-06	0.000488593	93.24	0.000548205	0.00114329	93.84	0.000331425	0.00110657	91.32	0.000370125	0.0010397	39.44	1.44578e-05	9.2019e-05	90.2272	0.000622695	0.00105348	65.8464	6.70103e-05	0.000266646	86.5184	4.46058e-05	0.000425021	111.9	1.47674e-05	0.000422777	71.1	5.91386e-05	0.000201137	98.04	0.000277965	0.000500934	104.16	0.000487687	0.000710959	102.57	0.000269877
42.74	4.84262e-06	0.000127594	82.3232	-1.94245e-05	0.000625725	77.0944	3.80854e-05	0.000317233	76.5472	3.75514e-05	0.000235214	96	2.52697e-06	0.000489993	93.18	0.000548205	0.00114329	93.72	0.000332474	0.00110657	91.38	0.000370645	0.00104064	39.52	1.44578e-05	9.20179e-05	90.5312	0.00062766	0.00105481	65.7856	6.59794e-05	0.000267629	86.5792	4.40871e-05	0.000426001	112.26	1.37344e-05	0.000425117	71.04	5.91386e-05	0.000200209	98.28	0.000279561	0.000502368	104.46	0.000489769	0.000713296	102.813	0.000270404
42.74	4.84262e-06	0.000127594	82.3232	-1.94245e-05	0.000625725	77.1552	3.80854e-05	0.000317233	76.6688	3.75514e-05	0.0002357	96.12	2.01415e-06	0.000490924	93.18	0.000547687	0.00114329	93.6	0.000333521	0.00110657	91.44	0.000371688	0.00104206	39.6	1.44578e-05	9.20167e-05	90.7136	0.000631915	0.00105681	65.7248	6.70103e-05	0.00026763	86.7616	4.40871e-05	0.000428944	112.74	1.27087e-05	0.00042652	70.92	5.81066e-05	0.000201137	98.28	0.000280099	0.000504276	104.58	0.000492366	0.000714231	103.056	0.000272512
42.9	4.84262e-06	0.000128967	82.4448	-2.15827e-05	0.000629112	77.3984	3.80854e-05	0.000317233	76.7296	3.75514e-05	0.000236186	96.12	2.01415e-06	0.000490924	93.06	0.000547687	0.00114329	93.54	0.000333526	0.00110657	91.56	0.000372208	0.00104348	39.68	1.44578e-05	9.26963e-05	90.9568	0.000634752	0.00105948	65.664	6.70103e-05	0.000268122	86.8832	4.40871e-05	0.000429924	112.92	1.21959e-05	0.000429326	70.92	5.81066e-05	0.000199745	98.28	0.000281156	0.000506653	104.82	0.000494447	0.000715641	103.238	0.000273037
42.9	4.84262e-06	0.000128967	82.4448	-2.15827e-05	0.000629112	77.6416	3.86001e-05	0.000319666	76.8512	3.75514e-05	0.000237159	96.18	1.50028e-06	0.000494195	93	0.000548205	0.00114329	93.42	0.000335101	0.00110657	91.56	0.000372208	0.00104348	39.77	1.44578e-05	9.47373e-05	91.2	0.000639007	0.00106415	65.8464	6.70103e-05	0.00026812	87.0048	4.40871e-05	0.00043532	113.1	1.27087e-05	0.000433536	70.98	5.75959e-05	0.000199745	98.58	0.000283276	0.000508082	104.94	0.000496008	0.000717511	103.36	0.000273037
43.04	4.84262e-06	0.000129653	82.992	-2.23022e-05	0.00063724	77.8848	3.80854e-05	0.000321613	76.912	3.75514e-05	0.000238618	96.42	1.50028e-06	0.000495594	93	0.000548205	0.00114329	93.42	0.000335101	0.00110657	91.62	0.000373251	0.0010468	39.77	1.44578e-05	9.47373e-05	91.2	0.000639007	0.00106415	65.968	6.75258e-05	0.00026861	87.1264	4.35685e-05	0.000438263	106.98	0.000158984	0.000575411	70.98	5.65723e-05	0.00020021	98.4	0.000284863	0.00051047	105.06	0.000496533	0.0007208	103.603	0.000273564
43.04	4.84262e-06	0.000129653	82.992	-2.23022e-05	0.00063724	77.9456	3.86001e-05	0.00032356	76.9728	3.75514e-05	0.000239104	96.6	9.87458e-07	0.000498858	92.94	0.000547687	0.00114329	93.42	0.000335101	0.00110705	91.8	0.000373771	0.00104916	39.84	1.44578e-05	9.47363e-05	91.4432	0.000644681	0.00106748	66.0288	6.80412e-05	0.000269101	87.1264	4.35685e-05	0.000440716	105.36	0.000165148	0.000574948	70.92	5.65723e-05	0.000200672	98.82	0.000285396	0.000512853	105.36	0.000499148	0.000723155	103.786	0.000273043
43.19	4.84262e-06	0.00013034	83.296	-2.30216e-05	0.000642659	77.9456	3.91148e-05	0.00032356	76.9728	3.60082e-05	0.00023959	96.66	4.74637e-07	0.000499794	92.94	0.000547687	0.00114329	93.42	0.000337202	0.00110705	91.86	0.000374814	0.00105295	39.92	1.44578e-05	9.54159e-05	91.6256	0.000646809	0.00106815	66.2112	6.80412e-05	0.00026959	87.3088	4.35685e-05	0.000444149	105.48	0.000167202	0.000576354	70.98	5.75959e-05	0.000201137	99.12	0.000286997	0.000514762	105.42	0.000501229	0.000725985	103.968	0.000274617
43.19	4.84262e-06	0.00013034	83.296	-2.30216e-05	0.000642659	78.0672	3.86001e-05	0.00032356	77.1552	3.75514e-05	0.00023959	96.72	-5.4995e-07	0.00067425	92.94	0.000548205	0.00114329	93.18	0.000337725	0.00110705	91.98	0.000374814	0.00105532	40	1.44578e-05	9.67762e-05	91.7472	0.000651064	0.00107082	66.3328	6.80412e-05	0.000270081	87.4912	4.35685e-05	0.000446601	105.84	0.00016977	0.000580104	71.04	5.70809e-05	0.000200209	99.12	0.000289107	0.00051667	105.6	0.000503826	0.000727396	104.09	0.000276196
43.35	4.84262e-06	0.000130339	82.992	-2.44604e-05	0.000643338	78.128	3.80854e-05	0.00032356	77.216	3.60082e-05	0.000240563	96.72	-5.4995e-07	0.00067425	92.88	0.000548205	0.00114329	93.18	0.000338775	0.00110705	92.04	0.000375856	0.00105768	40.08	1.44578e-05	9.74558e-05	91.8688	0.000655319	0.00107549	66.5152	6.85567e-05	0.000270079	87.6128	4.35685e-05	0.000449543	106.02	0.000172344	0.000584321	71.04	5.70809e-05	0.000201137	99.36	0.000290164	0.000520005	105.78	0.000505387	0.000729283	104.394	0.000277249
43.35	4.84262e-06	0.000130339	82.992	-2.44604e-05	0.000643338	78.2496	3.86001e-05	0.000324533	77.3984	3.65226e-05	0.00024348	87.6	0.000215977	0.000749306	92.82	0.000547687	0.00114329	93.12	0.000338775	0.001108	92.04	0.000375856	0.00105768	40.16	1.44578e-05	9.74547e-05	92.112	0.000660993	0.0010855	66.8192	6.80412e-05	0.00027155	87.7344	4.25311e-05	0.000453468	106.26	0.000173881	0.000585726	71.1	5.60574e-05	0.000200209	99.42	0.000290688	0.000522868	105.84	0.00050746	0.000732572	104.515	0.000277249
43.48	4.84262e-06	0.000131712	82.9312	-2.51799e-05	0.000644693	78.3712	3.86001e-05	0.000325507	77.4592	3.54938e-05	0.000245426	87.6	0.000222648	0.000749306	92.82	0.000547687	0.00114329	92.94	0.000339824	0.00110944	92.22	0.000376377	0.001061	40.24	1.44578e-05	9.74535e-05	92.112	0.000660993	0.0010855	67.184	6.85567e-05	0.000272529	87.856	4.14938e-05	0.000455429	106.44	0.000176453	0.00058807	71.34	5.60574e-05	0.000201603	99.6	0.00029175	0.000525725	106.08	0.000509025	0.000735402	104.698	0.000278303
43.62	4.84262e-06	0.000135146	82.9312	-2.51799e-05	0.000644693	78.4928	3.80854e-05	0.000325993	77.6416	3.60082e-05	0.000245425	87.84	0.000224701	0.00074977	92.76	0.000548205	0.00114329	92.94	0.000339824	0.00110944	92.4	0.00037794	0.00106336	40.31	1.44578e-05	9.74525e-05	92.3552	0.000665957	0.0010875	67.4272	6.85567e-05	0.000274492	87.9776	4.20124e-05	0.000458372	106.74	0.000176453	0.000588541	71.34	5.55414e-05	0.000201603	99.72	0.000293866	0.000527161	106.2	0.000511627	0.00073964	104.88	0.000278303
43.62	4.84262e-06	0.000135146	83.3568	-2.58993e-05	0.000647401	78.6752	3.75708e-05	0.000325993	77.6416	3.60082e-05	0.000247371	88.08	0.000227262	0.000750234	92.76	0.000548205	0.00114329	92.88	0.00034035	0.00110944	92.52	0.000378462	0.00106621	40.39	1.44578e-05	9.88129e-05	92.5984	0.000668794	0.00109083	67.488	6.80412e-05	0.000275474	88.16	4.14938e-05	0.000460823	106.98	0.000180052	0.000590415	71.52	5.55414e-05	0.000201603	100.02	0.000294933	0.000529064	105.6	0.000513708	0.000740584	105.002	0.000278303
43.77	4.84262e-06	0.000136519	83.3568	-2.58993e-05	0.000647401	79.04	3.80854e-05	0.000326479	77.8848	3.60082e-05	0.000249316	88.26	0.000229831	0.000752089	92.7	0.000548205	0.00114329	92.88	0.00034035	0.00110848	92.46	0.000379503	0.00106762	40.48	1.44578e-05	9.88116e-05	92.72	0.000674468	0.00109216	67.5488	6.80412e-05	0.000275965	88.2816	4.09751e-05	0.000462294	107.46	0.000182107	0.000593227	71.58	5.55414e-05	0.000201138	100.08	0.000296529	0.000530965	106.5	0.000514757	0.0007439	105.245	0.000278829
43.77	4.84262e-06	0.000136519	83.7824	-2.73381e-05	0.000651465	79.1616	3.75708e-05	0.000328913	78.0064	3.54938e-05	0.000249802	88.62	0.000231371	0.000753017	92.64	0.000548205	0.00114329	92.88	0.000341399	0.00110944	92.7	0.000382109	0.00107046	40.55	1.44578e-05	0.000100172	92.9024	0.000678723	0.0010955	67.488	6.80412e-05	0.000276457	88.4032	4.09751e-05	0.000463274	107.7	0.000183653	0.000593696	71.4	5.45136e-05	0.000201603	100.32	0.000297576	0.000532394	106.62	0.000517879	0.000744854	105.366	0.000279355
43.92	4.84262e-06	0.000137205	83.7824	-2.73381e-05	0.000651465	79.2832	3.75708e-05	0.000329399	78.3712	3.54938e-05	0.00025126	88.62	0.000231371	0.000753017	92.58	0.000548205	0.00114329	92.76	0.000341399	0.00110944	92.76	0.000383154	0.0010733	40.63	1.44578e-05	0.000100852	93.2064	0.000684397	0.0010995	67.488	6.80412e-05	0.000276948	88.5856	4.09751e-05	0.000465726	107.76	0.000185197	0.000594164	71.7	5.50296e-05	0.000201603	100.38	0.000299172	0.000533828	106.8	0.00051892	0.000745322	105.61	0.000278834
43.92	4.84262e-06	0.000137205	83.9648	-2.80576e-05	0.000656207	79.344	3.75708e-05	0.000334268	78.6144	3.54938e-05	0.00025661	88.92	0.000231884	0.000753949	92.58	0.000548205	0.00114329	92.76	0.000342446	0.00110944	92.76	0.000383154	0.0010733	40.71	1.54217e-05	0.000102893	93.3888	0.000688652	0.00110217	67.6096	6.80412e-05	0.000276947	88.7072	4.04564e-05	0.000469159	107.94	0.000186738	0.000596509	72	5.55414e-05	0.000201603	100.56	0.000300235	0.000534788	106.98	0.00051892	0.00074767	105.731	0.000280408
44.08	4.84262e-06	0.000137204	84.1472	-3.02158e-05	0.000659594	79.4048	3.75708e-05	0.000334754	78.8576	3.54938e-05	0.000258068	89.16	0.000233937	0.000754413	92.58	0.000547687	0.00114329	92.76	0.000342446	0.00110944	92.88	0.000383674	0.00107519	40.71	1.54217e-05	0.000102893	93.3888	0.000688652	0.00110217	67.792	6.80412e-05	0.000277437	88.8288	4.04564e-05	0.000470139	108.48	0.00019034	0.000598385	72.06	5.55414e-05	0.00020253	100.68	0.000301816	0.000536703	107.16	0.000520481	0.000751463	105.853	0.000280934
44.08	4.84262e-06	0.000137204	84.1472	-3.02158e-05	0.000659594	79.4656	3.75708e-05	0.000335241	78.5536	3.54938e-05	0.000258555	89.4	0.000234964	0.000758155	92.64	0.000548205	0.00114329	92.64	0.000342446	0.00110944	92.94	0.000384198	0.00107709	40.78	1.44578e-05	0.000103572	93.5104	0.000691489	0.00110417	67.9136	6.85567e-05	0.000277435	88.9504	3.99378e-05	0.000473082	108.78	0.000191881	0.000599789	72.18	5.65723e-05	0.000203924	100.86	0.000302869	0.000538132	106.92	0.000522042	0.000754305	106.096	0.000280934
44.22	4.84262e-06	0.000138578	84.4512	-3.09353e-05	0.000665013	79.648	3.80854e-05	0.00033524	79.1616	3.49794e-05	0.00025904	89.76	0.00023753	0.000759088	92.52	0.000548205	0.00114329	92.58	0.000342446	0.00110944	93	0.000385239	0.00107945	40.86	1.44578e-05	0.000103571	93.5712	0.000693617	0.00110751	68.096	6.80412e-05	0.000277925	89.072	3.99378e-05	0.000474062	109.02	0.000192396	0.000600728	72.3	5.60563e-05	0.000204851	100.92	0.000303398	0.000539079	107.4	0.000524127	0.000754772	106.218	0.000281461
44.22	4.84262e-06	0.000138578	84.4512	-3.09353e-05	0.000665013	79.8912	3.75708e-05	0.000336214	79.2832	3.54938e-05	0.000259526	90	0.000239073	0.00076048	92.52	0.000548205	0.00114376	92.52	0.000342972	0.00110944	93.18	0.000386802	0.00108372	40.94	1.44578e-05	0.00010357	93.8144	0.000697872	0.00111017	68.3392	6.85567e-05	0.000278414	89.3152	3.99378e-05	0.000476513	109.14	0.000193934	0.000602132	72.3	5.65723e-05	0.00020578	101.22	0.000303926	0.000542422	107.52	0.000525172	0.000756175	106.339	0.000281461
44.36	4.84262e-06	0.000139264	84.5728	-3.09353e-05	0.000667722	80.1344	3.75708e-05	0.000337674	78.9184	3.49794e-05	0.0002605	90	0.000239073	0.00076048	92.52	0.000548205	0.00114376	92.46	0.000342972	0.00110944	93.3	0.000387845	0.00108703	41.02	1.54217e-05	0.00010425	94.0576	0.000700709	0.00111284	68.704	6.90722e-05	0.000279393	89.4976	3.89004e-05	0.000480437	109.32	0.00019548	0.00060307	72.36	5.70831e-05	0.000206245	101.4	0.000305517	0.00054337	107.7	0.000525688	0.000757586	106.582	0.00028304
44.36	4.84262e-06	0.000139264	84.5728	-3.09353e-05	0.000667722	80.256	3.70561e-05	0.000337673	79.4656	3.49794e-05	0.000261471	90.3	0.000241646	0.000761876	92.46	0.000548205	0.00114376	92.46	0.000342972	0.00110944	93.3	0.000387845	0.00108703	41.09	1.54217e-05	0.00010493	94.24	0.000704255	0.00111618	69.008	7.01031e-05	0.000280864	89.6192	3.94191e-05	0.000482398	109.86	0.000199596	0.000606348	72.42	5.60563e-05	0.000206245	101.58	0.000306585	0.000544799	107.58	0.000526738	0.00075996	106.765	0.000283567
44.49	4.84262e-06	0.000142011	84.6944	-3.30935e-05	0.000669754	80.3168	3.70561e-05	0.00033816	79.648	3.4465e-05	0.00026293	90.66	0.000243187	0.000762345	92.46	0.000548205	0.00114376	92.52	0.000342972	0.00110944	93.36	0.000388888	0.00108939	41.17	1.44578e-05	0.000104928	94.24	0.000704255	0.00111618	69.0688	6.95876e-05	0.000281846	89.8016	3.83817e-05	0.00048534	110.04	0.000201145	0.000606348	72.48	5.70831e-05	0.000206709	101.82	0.000307647	0.000546233	108	0.000527778	0.000761848	106.886	0.000283567
44.49	4.84262e-06	0.000142011	84.6944	-3.30935e-05	0.000669754	80.3776	3.70561e-05	0.000337673	79.7088	3.49794e-05	0.000263903	90.84	0.000244214	0.000763742	92.4	0.000548205	0.00114376	92.52	0.000342972	0.00110944	93.42	0.00038993	0.00109128	41.26	1.54217e-05	0.000105608	94.4224	0.000708511	0.00111951	69.1296	7.01031e-05	0.000281846	89.9232	3.83817e-05	0.000487302	110.22	0.00020166	0.000607752	72.6	5.7598e-05	0.000207638	101.7	0.0003087	0.000547187	108.12	0.000529339	0.000761838	107.008	0.000283567
44.63	4.84262e-06	0.000144071	85.12	-3.45324e-05	0.000677206	80.4384	3.70561e-05	0.00033816	79.7696	3.49794e-05	0.000264389	91.14	0.000245756	0.000765139	92.4	0.000548205	0.00114423	92.46	0.000342972	0.00110944	93.48	0.000391493	0.00109365	41.34	1.54217e-05	0.000106287	94.544	0.000710638	0.00112151	69.1904	7.01031e-05	0.000282828	89.984	3.73444e-05	0.000489755	110.34	0.000202693	0.000608218	72.72	5.81066e-05	0.000208103	102.06	0.000310292	0.000549565	108.3	0.000529335	0.000765624	107.251	0.000284621
44.78	4.84262e-06	0.00014407	85.12	-3.45324e-05	0.000677206	80.4992	3.70561e-05	0.000339133	79.952	3.54938e-05	0.000268279	91.38	0.000246782	0.000767927	92.28	0.000548205	0.00114423	92.4	0.000342972	0.00110944	93.66	0.000392534	0.00109602	41.42	1.54217e-05	0.000107648	94.6656	0.000712766	0.00112351	69.2512	7.01031e-05	0.00028381	90.1664	3.78631e-05	0.000493678	110.64	0.000204234	0.00061056	72.84	5.81151e-05	0.000209031	102.18	0.000311878	0.000551473	108.06	0.000530371	0.00076845	107.312	0.000285672
44.78	4.84262e-06	0.00014407	85.3632	-3.52518e-05	0.00068127	80.7424	3.75708e-05	0.000340106	80.0128	3.54938e-05	0.000269252	91.56	0.000249351	0.000768396	92.28	0.000548205	0.0011447	92.4	0.000342972	0.00110944	93.78	0.000394095	0.00110028	41.5	1.54217e-05	0.000109008	94.848	0.000714894	0.00112618	69.312	6.95876e-05	0.000283809	90.2272	3.83817e-05	0.000497603	110.88	0.000206287	0.000611964	72.9	5.7598e-05	0.000208567	102.42	0.000313483	0.000552907	108.12	0.000532453	0.00076987	107.555	0.000286199
44.92	4.84262e-06	0.000144756	85.3632	-3.52518e-05	0.00068127	81.0464	3.70561e-05	0.000340105	80.256	3.54938e-05	0.000270224	91.56	0.000249351	0.000768396	92.28	0.000548205	0.0011447	92.28	0.000342972	0.00110944	93.78	0.000394617	0.0011017	41.58	1.54217e-05	0.000109007	95.0304	0.00071844	0.00113152	69.4336	7.06186e-05	0.000284791	90.3488	3.83817e-05	0.000500055	111.12	0.000206287	0.000612903	73.08	5.86215e-05	0.000208567	102.36	0.00031507	0.000555295	108.78	0.000534534	0.000770814	107.738	0.000286199
44.92	4.84262e-06	0.000144756	84.9376	0.000217986	0.000915689	81.2288	3.70561e-05	0.000341079	80.3776	3.54938e-05	0.00027071	91.86	0.000250377	0.000769323	92.28	0.000548205	0.0011447	92.34	0.000342972	0.00110944	93.78	0.000394617	0.0011017	41.58	1.54217e-05	0.000109007	95.2128	0.00071844	0.00113485	69.4944	7.06186e-05	0.00028479	89.1936	6.3278e-05	0.000534905	111.72	0.000208343	0.000618057	73.32	5.86215e-05	0.000208567	102.6	0.000316675	0.000558158	108.12	0.00053609	0.000775044	107.92	0.000286725
45.05	4.84262e-06	0.000145443	84.9376	0.000217986	0.000915689	81.4112	3.70561e-05	0.000341565	80.4992	3.54938e-05	0.000272169	92.1	0.000252438	0.000770256	92.28	0.000548205	0.0011447	92.34	0.000342972	0.00110944	93.96	0.00039618	0.00110407	41.66	1.54217e-05	0.000109006	95.2128	0.00071844	0.00113485	69.7376	7.06186e-05	0.000285279	88.2208	0.000103734	0.000556995	111.96	0.000209889	0.000620867	73.44	5.81066e-05	0.000208567	102.72	0.000318276	0.000560061	108.3	0.000544897	0.000777834	108.042	0.000286725
45.05	4.84262e-06	0.000145443	77.216	0.000226619	0.000915716	81.472	3.60268e-05	0.000342539	80.6816	3.54938e-05	0.000274114	92.46	0.00025552	0.000772125	92.28	0.000548205	0.0011447	92.28	0.000343496	0.00110991	93.96	0.000396703	0.00110738	41.73	1.54217e-05	0.000109005	95.3952	0.000719858	0.00113819	70.1632	7.06186e-05	0.000285766	88.2816	0.000108921	0.000561411	112.02	0.000210402	0.000621336	73.44	5.86215e-05	0.000210425	102.6	0.000322105	0.000622066	108.6	0.000550057	0.000783906	108.224	0.000288305
45.19	4.84262e-06	0.000146816	77.216	0.000226619	0.000915716	81.5328	3.60268e-05	0.000342539	80.9248	3.54938e-05	0.000275086	92.64	0.00025706	0.000772125	92.16	0.000548205	0.00114471	92.22	0.000343496	0.00110944	94.14	0.000398788	0.00110833	41.82	1.54217e-05	0.000110365	95.5776	0.000724823	0.00114019	70.5888	7.06186e-05	0.000287727	88.3424	0.000113589	0.000563864	112.08	0.000211435	0.00062321	73.74	5.96535e-05	0.00021089	99.42	0.000377065	0.000633523	108.96	0.000554195	0.00078764	108.467	0.000289357
45.19	4.84262e-06	0.000146816	78.5536	0.000233094	0.000919099	81.6544	3.60268e-05	0.000342538	81.1072	3.60082e-05	0.000277031	92.94	0.000258602	0.000772594	92.22	0.000548205	0.00114566	92.28	0.000343496	0.00110991	94.02	0.000398788	0.00110975	41.89	1.63855e-05	0.000110364	95.76	0.000726241	0.00114286	70.832	7.06186e-05	0.000287725	88.5856	0.000119295	0.000566315	112.26	0.000211948	0.000625082	73.8	5.96535e-05	0.000211818	99.48	0.000380782	0.000635431	109.14	0.000556784	0.000790447	108.65	0.000289358
45.33	4.84262e-06	0.000146815	78.5536	0.000233094	0.000919099	81.6544	3.60268e-05	0.000343512	81.3504	3.54938e-05	0.000278003	92.94	0.000258602	0.000772594	92.16	0.000547683	0.00114566	92.16	0.000343496	0.00110991	93.9	0.000399309	0.00110975	41.97	1.54217e-05	0.000111044	95.8816	0.000729787	0.00114619	70.8928	7.1134e-05	0.000289198	88.7072	0.000122407	0.00057122	112.5	0.000212978	0.000627424	73.92	6.01643e-05	0.000211818	99.84	0.000381849	0.000636866	108.84	0.000558337	0.000792803	108.71	0.000289884
45.33	4.84262e-06	0.000146815	79.04	0.00023741	0.00092384	81.6544	3.60268e-05	0.000343999	81.4112	3.60082e-05	0.000279462	93.18	0.000260146	0.000774465	92.1	0.000548205	0.00114566	92.16	0.000343496	0.00110991	93.9	0.000399309	0.00110975	42.05	1.63855e-05	0.000111042	96.064	0.000731915	0.0011502	70.7712	7.16495e-05	0.0002892	88.8896	0.000122925	0.00057269	113.1	0.000214012	0.00063211	74.1	5.96535e-05	0.000212283	100.08	0.000385555	0.000639246	108.9	0.000559898	0.000794673	108.954	0.000291465
45.46	4.84262e-06	0.000148875	79.04	0.00023741	0.00092384	81.8368	3.60268e-05	0.000343998	81.8368	3.7037e-05	0.00028092	93.42	0.00026169	0.000774934	92.1	0.000548205	0.00114566	92.1	0.000343496	0.00110991	93.66	0.000399309	0.00111022	42.13	1.54217e-05	0.000111722	96.064	0.000731915	0.0011502	70.7104	7.1134e-05	0.000289692	89.072	0.000125	0.000574651	113.34	0.000214524	0.000634453	74.34	6.0676e-05	0.000212748	100.2	0.000386078	0.000640202	109.32	0.000562491	0.000797013	109.075	0.000291992
45.46	4.84262e-06	0.000148875	79.04	0.000239568	0.000925195	81.9584	3.60268e-05	0.000344972	81.8976	3.60082e-05	0.000282866	93.66	0.000263748	0.000775867	92.04	0.000548205	0.00114566	92.1	0.000343496	0.00110991	93.66	0.000399829	0.00111117	42.2	1.63855e-05	0.000113083	96.1856	0.000735461	0.00115353	70.7104	7.06186e-05	0.000289692	89.1936	0.000127075	0.000576122	113.4	0.000214524	0.000636325	74.4	6.0676e-05	0.000214141	100.56	0.000388193	0.000643057	109.5	0.000564043	0.000797948	109.197	0.000292518
45.61	4.84262e-06	0.000150248	79.04	0.000239568	0.000925195	82.2016	3.60268e-05	0.000346919	82.08	3.7037e-05	0.000283352	93.9	0.000265291	0.000777734	92.04	0.000548205	0.00114613	92.22	0.000344021	0.00110991	93.42	0.000399829	0.00111117	42.28	1.54217e-05	0.000113081	96.4896	0.000739716	0.00115954	70.7104	7.1134e-05	0.0002892	89.376	0.000127593	0.000578573	113.34	0.000215552	0.00063773	74.58	6.0676e-05	0.000214141	100.74	0.000389255	0.00064496	109.32	0.000564539	0.00079981	109.379	0.000292518
45.61	4.84262e-06	0.000150248	79.2832	0.000242446	0.000926549	82.5664	3.55121e-05	0.000348865	82.3232	3.7037e-05	0.00028481	94.14	0.000268383	0.000778667	92.04	0.000548205	0.00114566	92.16	0.000344021	0.00110991	93.42	0.000399829	0.00111117	42.36	1.63855e-05	0.000113761	96.5504	0.000741135	0.0011622	70.832	7.1134e-05	0.000290182	89.5584	0.000130187	0.000580534	113.64	0.000215552	0.000639136	74.82	6.0676e-05	0.000214141	100.92	0.000390842	0.000645914	109.5	0.000568188	0.00080358	109.562	0.000292518
45.77	4.84262e-06	0.000150248	79.2832	0.000242446	0.000926549	82.8096	3.55121e-05	0.000349351	82.5664	3.7037e-05	0.000285296	94.32	0.000269927	0.000779598	92.04	0.000548205	0.00114566	92.16	0.000344021	0.00110991	93.18	0.000399829	0.00111117	42.43	1.63855e-05	0.00011376	96.672	0.000744681	0.00116621	71.0752	7.1134e-05	0.000290179	89.7408	0.000129668	0.000582004	113.88	0.00021607	0.000641471	74.82	6.0676e-05	0.000214141	101.22	0.000391919	0.000647343	109.8	0.000569205	0.000806414	109.683	0.000293045
45.9	4.84262e-06	0.000152995	79.7696	0.000243165	0.000930612	82.7488	3.55121e-05	0.000349838	82.688	3.7037e-05	0.000288214	94.32	0.000269927	0.000779598	91.98	0.000548205	0.00114613	92.16	0.000344021	0.00110991	93.06	0.000399829	0.00111117	42.51	1.63855e-05	0.000113759	96.7936	0.000751064	0.00116888	71.3792	7.1134e-05	0.000290176	89.9232	0.000133299	0.000583965	114.06	0.000217616	0.000644278	74.82	6.0676e-05	0.000215072	101.52	0.000394039	0.000652109	110.04	0.000571789	0.000807339	109.805	0.000293572
45.9	4.84262e-06	0.000152995	79.7696	0.000243165	0.000930612	82.688	3.55121e-05	0.000350325	82.8096	3.65226e-05	0.000289186	94.62	0.000271471	0.000781931	91.98	0.000548205	0.00114613	92.04	0.000344547	0.00110991	93.06	0.000399829	0.00111117	42.51	1.63855e-05	0.000113759	96.7936	0.000751064	0.00116888	71.6832	7.16495e-05	0.000292139	89.984	0.000135373	0.000586418	114.24	0.000218134	0.000646152	74.82	6.0676e-05	0.000215072	102	0.00039512	0.000654025	109.98	0.000574911	0.000810165	110.048	0.000294098
46.04	4.84262e-06	0.000154368	80.4384	0.00025036	0.000940095	82.6272	3.55121e-05	0.000350812	82.992	3.60082e-05	0.000290159	94.8	0.000273527	0.000782864	92.04	0.000548205	0.00114613	92.04	0.000344547	0.00110991	92.94	0.000399829	0.00111117	42.59	1.63855e-05	0.000114438	96.8544	0.000760993	0.00118089	72.048	7.26804e-05	0.000293609	90.0448	0.000136929	0.000587889	114.6	0.000218647	0.000650369	74.82	6.0676e-05	0.000215535	102.3	0.000397765	0.000656406	110.16	0.000575947	0.000812064	110.109	0.000294625
46.04	4.84262e-06	0.000154368	80.4384	0.00025036	0.000940095	82.688	3.55121e-05	0.000350812	83.0528	3.60082e-05	0.000291131	95.04	0.000273527	0.000783797	91.92	0.000548205	0.00114613	92.04	0.000344547	0.00110991	92.94	0.00040087	0.00111164	42.66	1.63855e-05	0.000114437	96.976	0.000773759	0.00120092	72.1696	7.21649e-05	0.000294099	90.2272	0.000140041	0.000590341	114.84	0.000220191	0.000652244	74.7	6.0676e-05	0.000216467	102.54	0.000398828	0.00065784	110.34	0.000579576	0.000813467	110.352	0.000295677
46.19	4.84262e-06	0.000155741	80.9248	0.000253957	0.000944836	82.8096	3.55121e-05	0.000351786	83.1136	3.49794e-05	0.000292104	95.28	0.000276098	0.000785204	91.92	0.000548205	0.00114613	92.04	0.000344547	0.00110991	92.82	0.00040087	0.00111164	42.74	1.63855e-05	0.000115117	96.976	0.000778014	0.00120759	72.2304	7.1134e-05	0.000295081	90.2272	0.00014056	0.000593776	115.02	0.000221221	0.000653652	74.7	6.0676e-05	0.000215999	102.84	0.000400428	0.000659743	110.46	0.000582169	0.000815824	110.474	0.000295673
46.19	4.84262e-06	0.000155741	80.9248	0.000253957	0.000944836	82.992	3.44828e-05	0.000352759	83.2352	3.54938e-05	0.00029259	95.52	0.000276615	0.00078614	91.92	0.000548205	0.00114613	91.92	0.000344547	0.00110991	92.76	0.00040087	0.00111164	42.82	1.63855e-05	0.000116477	96.976	0.000780851	0.00121026	72.2912	7.1134e-05	0.000295572	86.1536	0.000234959	0.000681158	115.14	0.000221221	0.000654118	74.82	6.0676e-05	0.000217394	102.96	0.00040201	0.000661177	110.46	0.000585278	0.000817704	110.717	0.000296726
46.32	4.84262e-06	0.000159174	81.2288	0.000253957	0.000949577	83.1136	3.44828e-05	0.000355193	83.3568	3.49794e-05	0.000293563	95.52	0.000276615	0.00078614	91.86	0.000547683	0.00114613	91.8	0.000344547	0.00110991	92.7	0.00040087	0.00111164	42.9	1.63855e-05	0.000117838	96.976	0.000784397	0.00121761	72.2912	7.1134e-05	0.000295572	85.1808	0.000262448	0.000700795	115.44	0.000222252	0.000655054	74.82	6.0676e-05	0.00021693	103.14	0.000404149	0.000663083	110.7	0.00058683	0.000819108	110.838	0.000297253
46.32	4.84262e-06	0.000159174	81.2288	0.000253957	0.000949577	83.296	3.44828e-05	0.000355679	83.3568	3.49794e-05	0.000295022	95.64	0.000278154	0.000789413	91.8	0.000547683	0.00114613	91.8	0.000344547	0.00110991	92.7	0.00040087	0.00111164	42.99	1.63855e-05	0.000118517	97.0368	0.000784397	0.00122094	72.352	7.16495e-05	0.000296063	83.7216	0.000305498	0.000730741	115.74	0.000223288	0.000658334	74.88	6.0676e-05	0.00021693	103.38	0.000404683	0.000665468	111.06	0.000588383	0.000820988	110.96	0.000298306
46.47	4.84262e-06	0.000159174	81.8368	0.000257554	0.000954317	83.4784	3.44828e-05	0.000356652	83.4784	3.49794e-05	0.000295994	95.76	0.000279697	0.00078988	91.8	0.000547683	0.00114613	91.8	0.000344547	0.00110991	92.58	0.00040087	0.00111164	43.05	1.63855e-05	0.000118516	97.0368	0.000784397	0.00122094	72.4736	7.21649e-05	0.000296062	83.7216	0.000309647	0.000734176	116.04	0.000224319	0.000660679	74.94	6.01653e-05	0.000218324	103.68	0.000406279	0.000667849	111	0.000589423	0.000822876	110.96	0.000298828
46.47	4.84262e-06	0.000159174	81.8368	0.000257554	0.000954317	83.7216	3.39681e-05	0.000357139	83.5392	3.49794e-05	0.00029648	95.94	0.000279697	0.000792685	91.8	0.000547683	0.00114613	91.8	0.000344547	0.00110991	92.52	0.00040087	0.00111164	43.13	1.63855e-05	0.000119877	97.2192	0.000785816	0.00122495	72.5344	7.16495e-05	0.000297044	83.9648	0.000311722	0.000737608	116.16	0.000224837	0.000661614	75	5.86215e-05	0.000219253	103.92	0.00040787	0.000669285	111.24	0.000591492	0.00082382	111.264	0.000299353
46.6	4.84262e-06	0.000159173	82.3232	0.000261871	0.000957026	83.8432	3.39681e-05	0.000358599	83.7216	3.4465e-05	0.000298425	96.18	0.000281758	0.000795016	91.8	0.000547683	0.00114613	91.92	0.000344547	0.00110991	92.52	0.00040087	0.00111164	43.21	1.63855e-05	0.000119876	97.3408	0.000787234	0.00122828	72.8384	7.1134e-05	0.000297041	84.208	0.000314315	0.000739078	116.22	0.00022535	0.000663488	75.06	6.01653e-05	0.000219253	104.16	0.000408947	0.000670239	111.36	0.000594109	0.000826655	111.446	0.00029988
46.6	4.84262e-06	0.000159173	82.3232	0.000261871	0.000957026	83.9648	3.39681e-05	0.000359085	83.7824	3.4465e-05	0.000299398	96.24	0.000282271	0.000795954	91.74	0.000547683	0.00114613	91.86	0.000344547	0.00110991	92.4	0.00040139	0.00111164	43.3	1.63855e-05	0.000119874	97.584	0.000789362	0.00123162	73.0816	7.16495e-05	0.000298513	84.3904	0.000314834	0.000743001	116.28	0.000225863	0.000666298	75.18	6.01653e-05	0.000219255	104.46	0.000411067	0.000670719	111.54	0.000595145	0.000828066	111.507	0.00029988
46.73	4.84262e-06	0.00015986	82.6272	0.000264029	0.00096109	84.1472	3.34534e-05	0.000361032	83.9648	3.4465e-05	0.000299884	96.24	0.000282271	0.000795954	91.8	0.000547683	0.00114613	91.86	0.000344547	0.00110991	92.34	0.00040139	0.00111164	43.36	1.63855e-05	0.000119873	97.7664	0.000792199	0.00123428	73.264	7.37113e-05	0.000299002	84.6336	0.00031639	0.000745452	116.52	0.000226381	0.00066817	75.18	5.96535e-05	0.000219718	104.7	0.000413201	0.000671192	111.84	0.000597226	0.000829955	111.69	0.000300934
46.73	4.84262e-06	0.00015986	82.6272	0.000264029	0.00096109	84.2688	3.34534e-05	0.000362006	84.1472	3.39506e-05	0.000301829	96.42	0.000283298	0.000799218	91.74	0.000547683	0.00114613	91.8	0.000344547	0.00110991	92.34	0.00040139	0.00111164	43.45	1.63855e-05	0.000119872	98.1312	0.000794326	0.00123962	73.4464	7.31959e-05	0.000299983	84.8768	0.000318465	0.000746431	116.7	0.000226899	0.000672854	75.24	6.01653e-05	0.000220183	104.88	0.000414264	0.000672626	111.84	0.000599307	0.000831852	111.933	0.000301455
46.88	4.84262e-06	0.000160546	82.9312	0.000266906	0.000965154	84.512	3.34534e-05	0.000363466	84.208	3.39506e-05	0.000301829	96.6	0.000284842	0.000801558	91.74	0.000547683	0.00114613	91.86	0.000344547	0.00110991	92.34	0.00040139	0.00111164	43.45	1.63855e-05	0.000119872	98.1312	0.000794326	0.00123962	73.6288	7.21649e-05	0.000300473	84.9984	0.000320539	0.000747902	116.82	0.00022793	0.00067426	75.36	6.01653e-05	0.000220182	104.94	0.000414808	0.00067358	112.02	0.000600344	0.000833274	111.994	0.000302509
47.01	4.84262e-06	0.000161232	82.9312	0.000266906	0.000965154	84.6336	3.29388e-05	0.000364439	84.3296	3.29218e-05	0.000302801	96.72	0.000285868	0.000804353	91.68	0.000547683	0.00114613	91.86	0.000344547	0.00110991	92.22	0.00040139	0.00111164	43.53	1.63855e-05	0.000120552	98.3136	0.000795035	0.00124095	73.7504	7.37113e-05	0.000301945	85.3632	0.000325207	0.000751824	116.88	0.000228448	0.000676598	75.48	6.01653e-05	0.000221111	104.94	0.000417461	0.000674541	112.32	0.000600864	0.000835154	112.176	0.000303036
47.01	4.84262e-06	0.000161232	83.4784	0.000270504	0.000969894	84.6944	3.29388e-05	0.000365413	84.4512	3.24074e-05	0.000304747	96.9	0.000287407	0.000806218	91.68	0.000547683	0.00114613	91.86	0.000344547	0.00110991	92.28	0.00040139	0.00111164	43.62	1.63855e-05	0.000122593	98.4352	0.000796454	0.00124362	73.872	7.42268e-05	0.000301944	85.3632	0.000332469	0.000755258	116.88	0.000228448	0.000679411	75.48	5.96535e-05	0.000221576	105.06	0.000418519	0.000674061	112.44	0.000601908	0.000838473	112.358	0.000304083
47.15	4.84262e-06	0.000162606	83.4784	0.000270504	0.000969894	84.816	3.29388e-05	0.000366873	84.512	3.13786e-05	0.000305719	96.96	0.000287407	0.000807615	91.68	0.000547683	0.00114613	91.68	0.000344547	0.00110991	92.16	0.00040139	0.00111164	43.68	1.63855e-05	0.000123273	98.496	0.000797163	0.00124362	73.9328	7.37113e-05	0.000303909	85.4848	0.000338693	0.00075722	117.3	0.000228966	0.000684094	75.48	6.0676e-05	0.000222504	105.18	0.000420639	0.000675964	112.32	0.00060138	0.000839893	112.419	0.000305137
47.15	4.84262e-06	0.000162606	83.8432	0.000274101	0.000972603	84.9376	3.24241e-05	0.000367359	84.7552	3.03498e-05	0.000306205	97.2	0.000288955	0.000809012	91.68	0.000547683	0.00114613	91.8	0.000344547	0.00110991	92.1	0.00040139	0.00111164	43.77	1.63855e-05	0.000123952	98.6176	0.000801418	0.00124629	74.0544	7.37113e-05	0.000303417	85.4848	0.000345954	0.000763108	117.48	0.000280133	0.000825144	75.6	6.0676e-05	0.000223434	105.24	0.000420654	0.000676439	112.5	0.000605021	0.000841305	112.662	0.000306192
47.29	4.84262e-06	0.000163979	83.8432	0.000274101	0.000972603	85.0592	3.24241e-05	0.000367359	85.0592	2.98354e-05	0.000306691	97.2	0.000288955	0.000809012	91.68	0.000547683	0.00114613	91.74	0.000344547	0.00111039	92.04	0.00040139	0.00111164	43.85	1.63855e-05	0.000123951	98.8608	0.000802837	0.00125096	74.2976	7.37113e-05	0.000303414	85.4848	0.000350104	0.000767524	110.88	0.00036281	0.000812463	75.72	6.0676e-05	0.000223898	105.42	0.000422774	0.000677393	112.98	0.000606066	0.000841305	112.784	0.000307244
47.29	4.84262e-06	0.000163979	84.0256	0.00027554	0.000977345	85.2416	3.03654e-05	0.000368332	85.3632	2.88066e-05	0.000307663	97.32	0.000289468	0.000812267	91.62	0.000547683	0.00114613	91.8	0.000344547	0.0011123	92.04	0.00040139	0.00111164	43.93	1.63855e-05	0.00012463	99.104	0.000804965	0.00125563	74.6624	7.37113e-05	0.00030685	85.6064	0.000353216	0.000773411	111	0.000363329	0.000812467	75.72	5.9644e-05	0.000223898	105.6	0.000423312	0.00067882	112.98	0.000606586	0.000843652	112.966	0.000307771
47.41	4.84262e-06	0.000166039	84.0256	0.00027554	0.000977345	85.6064	2.98507e-05	0.000372226	85.6064	2.82922e-05	0.000308148	97.38	0.000289982	0.000813667	91.62	0.000547683	0.00114613	91.8	0.000344547	0.0011123	92.04	0.00040139	0.00111164	44	1.63855e-05	0.000124629	99.104	0.000804965	0.00125563	74.784	7.42268e-05	0.000307832	85.7888	0.000356846	0.000775862	111.36	0.000366927	0.000813869	75.84	5.96535e-05	0.000224363	105.6	0.000424903	0.000678822	112.92	0.000608672	0.000845548	113.088	0.000308298
47.41	4.84262e-06	0.000166039	84.4512	0.000279137	0.000982086	85.7888	2.98507e-05	0.000373686	85.7888	2.82922e-05	0.000308148	97.56	0.000290495	0.000817405	91.62	0.000547683	0.00114613	91.8	0.000345599	0.0011123	92.04	0.00040139	0.00111164	44.08	1.63855e-05	0.000125309	99.3472	0.000807092	0.00125829	74.8448	7.42268e-05	0.000308814	86.032	0.000360996	0.000780276	111.42	0.00036744	0.000813869	75.96	5.96535e-05	0.000224827	105.72	0.000424903	0.00068025	113.1	0.000612313	0.000847436	113.331	0.000308298
47.54	4.84262e-06	0.000166038	84.4512	0.000279137	0.000982086	85.9104	2.88214e-05	0.00037612	85.9104	2.62346e-05	0.000309607	97.68	0.000291009	0.000817869	91.56	0.000547683	0.00114613	91.62	0.000346122	0.0011123	91.98	0.00040139	0.00111164	44.15	1.63855e-05	0.00012735	99.4688	0.000812057	0.00126029	74.9056	7.42268e-05	0.000309305	86.1536	0.000366183	0.000785672	111.6	0.000368468	0.000815275	76.08	5.86215e-05	0.000224363	105.84	0.000427013	0.000681203	113.34	0.000612838	0.000848849	113.331	0.000309879
47.54	4.84262e-06	0.000166038	84.7552	0.000280576	0.000987505	85.9104	2.83067e-05	0.000377094	86.032	2.62346e-05	0.000311065	97.8	0.000292034	0.000818802	91.62	0.000547683	0.00114613	91.8	0.000346122	0.0011123	91.92	0.00040139	0.00111164	44.24	1.63855e-05	0.000126668	99.5904	0.000814184	0.00126497	74.9664	7.42268e-05	0.000310287	86.2752	0.000373444	0.000794503	111.84	0.000369498	0.000816212	76.2	5.96535e-05	0.000224364	106.02	0.000427028	0.000681684	113.58	0.000613879	0.000849793	113.574	0.000310927
47.68	4.84262e-06	0.000166725	84.7552	0.000280576	0.000987505	85.8496	2.77921e-05	0.000377581	86.1536	2.52058e-05	0.000312524	97.8	0.000292034	0.000818802	91.56	0.000547683	0.00114566	91.68	0.000346122	0.0011123	91.98	0.00040191	0.00111164	44.31	1.63855e-05	0.00012939	99.6512	0.000817021	0.00126897	75.0272	7.42268e-05	0.000310778	86.4576	0.000377593	0.000798917	112.32	0.000371551	0.000818555	76.26	5.86215e-05	0.000224828	106.08	0.000428085	0.000682639	113.46	0.000614923	0.000853085	113.696	0.000311454
47.68	4.84262e-06	0.000166725	84.9376	0.000283453	0.000990892	85.9104	2.72774e-05	0.000377581	86.2752	2.52058e-05	0.000313497	97.92	0.000293578	0.000821135	91.56	0.000547683	0.00114613	91.56	0.000345599	0.0011123	91.98	0.00040191	0.00111164	44.39	1.63855e-05	0.00013007	99.8944	0.000819149	0.0012703	75.088	7.42268e-05	0.000311268	86.7616	0.00038278	0.00080333	112.5	0.000372066	0.000820897	76.44	5.96535e-05	0.000225292	106.32	0.000429671	0.000684553	113.64	0.000615976	0.000855449	113.818	0.000312506
47.81	4.84262e-06	0.000167411	84.9376	0.000283453	0.000990892	85.9712	2.72774e-05	0.000377581	86.2752	2.62346e-05	0.000314956	98.04	0.000293578	0.000823463	91.56	0.000547683	0.00114613	91.62	0.000346122	0.0011123	91.98	0.00040139	0.00111164	44.39	1.63855e-05	0.00013007	99.8944	0.000819149	0.0012703	75.2704	7.42268e-05	0.000310775	86.8832	0.000386929	0.000806764	112.56	0.000373607	0.000820428	76.32	5.96535e-05	0.000224364	106.32	0.000431267	0.000685981	114	0.000621713	0.000860149	114	0.000313034
47.81	4.84262e-06	0.000167411	85.12	0.00028705	0.000994956	86.032	2.62481e-05	0.000378067	86.5184	2.57202e-05	0.000316414	98.1	0.000293578	0.000826258	91.56	0.000547683	0.00114613	91.62	0.000346122	0.0011123	91.86	0.00040191	0.00111164	44.46	1.63855e-05	0.000130069	100.016	0.000821277	0.00127364	75.5136	7.42268e-05	0.000312247	87.0048	0.00039056	0.000810688	112.74	0.000374634	0.000822302	76.62	5.81066e-05	0.000224828	106.56	0.000430229	0.000687402	113.82	0.000628977	0.000867169	114.182	0.00031513
47.94	4.84262e-06	0.00016741	85.12	0.00028705	0.000994956	86.7008	2.57334e-05	0.000381961	86.64	2.52058e-05	0.000316414	98.28	0.000293578	0.000829055	91.5	0.000548205	0.00114613	91.56	0.000345599	0.0011123	91.8	0.00040191	0.00111164	44.54	1.63855e-05	0.000130068	100.198	0.000823404	0.00127564	75.8176	7.42268e-05	0.000313718	87.3696	0.000392635	0.000813628	113.28	0.000375149	0.000824644	76.62	5.86215e-05	0.000224364	106.74	0.000431811	0.000688356	113.88	0.000632606	0.000871395	114.304	0.000316184
48.08	4.84262e-06	0.000168097	85.4848	0.00028777	0.00100173	87.0048	2.52187e-05	0.000389263	86.7616	2.52058e-05	0.000317873	98.34	0.000295629	0.000830452	91.5	0.000547683	0.00114613	91.62	0.000346122	0.0011123	91.8	0.00040191	0.00111164	44.62	1.63855e-05	0.000130067	100.32	0.000825532	0.0012763	76	7.42268e-05	0.000315682	87.6128	0.00039471	0.000815098	113.7	0.000377205	0.000826986	76.62	5.86215e-05	0.000225294	107.1	0.000432344	0.000689317	113.82	0.000638275	0.000875128	114.365	0.000317231
48.08	4.84262e-06	0.000168097	85.4848	0.00028777	0.00100173	86.2752	2.52187e-05	0.000389265	86.7616	2.52058e-05	0.000319332	98.46	0.000296146	0.000832315	91.44	0.000547683	0.00114613	91.62	0.000346122	0.0011123	91.8	0.00040191	0.00111164	44.7	1.63855e-05	0.000130065	100.746	0.00082766	0.00128231	76.1216	7.42268e-05	0.000316663	87.7344	0.000399378	0.000816569	113.76	0.000377718	0.000826985	76.74	5.86215e-05	0.000224828	107.28	0.000433941	0.000692173	114	0.000642388	0.000881212	114.547	0.000316709
48.21	4.84262e-06	0.00016947	85.7888	0.000289209	0.00100783	86.032	2.41894e-05	0.000389752	87.0048	2.4177e-05	0.000321277	98.46	0.000296146	0.000832315	91.5	0.000547683	0.00114613	91.56	0.000346122	0.0011123	91.8	0.00040191	0.00111164	44.77	1.63855e-05	0.000130745	100.928	0.000829078	0.00128764	76.2432	7.42268e-05	0.000316662	87.9776	0.000399896	0.000818529	113.88	0.000379258	0.000827923	76.86	5.96535e-05	0.000225758	107.52	0.000435008	0.000695035	114.12	0.000644444	0.000883084	114.73	0.000317758
48.21	4.84262e-06	0.00016947	85.7888	0.000289209	0.00100783	86.1536	2.31601e-05	0.000390725	87.1872	2.36626e-05	0.000321763	98.58	0.000296659	0.00083418	91.38	0.000547683	0.00114613	91.56	0.000345599	0.0011123	91.8	0.00040191	0.00111164	44.85	1.63855e-05	0.000131425	100.989	0.000831915	0.00128898	76.3648	7.42268e-05	0.000318135	88.2816	0.00040249	0.000820979	114.06	0.000379258	0.00082886	76.86	5.86215e-05	0.000225758	107.58	0.000436066	0.000695984	114.12	0.000647041	0.000885423	114.73	0.000317758
48.33	4.84262e-06	0.00017153	85.9104	0.000290647	0.00101189	86.5184	2.36747e-05	0.000390238	87.1872	2.36626e-05	0.000324195	98.7	0.000297686	0.000838379	91.38	0.000547683	0.00114613	91.56	0.000345599	0.0011123	91.62	0.00040191	0.00111164	44.92	1.63855e-05	0.000132104	100.989	0.000831915	0.00128898	76.4864	7.42268e-05	0.000318134	88.4032	0.00040249	0.000823922	114.3	0.000380286	0.000829796	76.98	5.86215e-05	0.000225758	107.46	0.000437133	0.000697898	114.36	0.00064911	0.000886825	114.973	0.000318806
48.33	4.84262e-06	0.00017153	85.9104	0.000290647	0.00101189	86.8224	2.36747e-05	0.000391211	87.3696	2.31481e-05	0.000325654	98.76	0.000298711	0.000838847	91.44	0.000547683	0.00114613	91.56	0.000346122	0.0011123	91.68	0.00040191	0.00111164	45	1.63855e-05	0.000134146	101.05	0.000833333	0.00129031	76.4864	7.42268e-05	0.000319608	88.5856	0.000405083	0.000824901	114.66	0.000381314	0.000830732	77.1	5.86215e-05	0.000225758	107.94	0.000438725	0.000699327	114.6	0.000652227	0.000887761	115.034	0.00031986
48.46	4.84262e-06	0.000171529	86.032	0.000292086	0.0010146	87.0048	2.31601e-05	0.000391697	87.552	2.26337e-05	0.000327599	98.94	0.000299225	0.000841175	91.38	0.000547683	0.00114613	91.56	0.000345599	0.0011123	91.68	0.00040191	0.00111164	45.08	1.63855e-05	0.000134144	101.171	0.000833333	0.00129365	76.4864	7.42268e-05	0.000319608	88.7072	0.00040612	0.000825882	114.9	0.000381314	0.000832608	77.28	5.86215e-05	0.000226222	108.18	0.00043874	0.000700755	115.02	0.000654816	0.000888219	115.155	0.000320386
48.46	4.84262e-06	0.000171529	86.032	0.000292086	0.0010146	87.1264	2.16161e-05	0.00039267	87.6736	2.21193e-05	0.000329544	98.94	0.000299738	0.000842576	91.44	0.000547683	0.00114613	91.56	0.000346122	0.0011123	91.62	0.00040191	0.00111164	45.15	1.63855e-05	0.000134143	101.293	0.000834752	0.00129565	76.7296	7.37113e-05	0.000320588	89.072	0.000406639	0.000829803	115.14	0.000382852	0.000833543	77.4	5.96535e-05	0.000226686	108.3	0.000439802	0.000703138	114.78	0.000655852	0.000890099	115.338	0.00032196
48.59	3.87409e-06	0.000171529	86.2752	0.000294245	0.00101866	87.1872	2.21307e-05	0.000394131	87.856	2.21193e-05	0.00033003	98.94	0.000299738	0.000842576	91.32	0.000547683	0.00114613	91.5	0.000346122	0.0011123	91.62	0.00040191	0.00111164	45.23	1.63855e-05	0.000134823	101.597	0.000837589	0.00130099	77.216	7.52577e-05	0.000324514	89.072	0.000408195	0.000831275	115.32	0.000383367	0.00083448	77.52	5.86215e-05	0.000227151	108.48	0.000440326	0.000705059	114.9	0.000657404	0.000891034	115.459	0.000324057
48.59	3.87409e-06	0.000171529	86.2752	0.000294245	0.00101866	87.3696	2.05867e-05	0.000396078	88.0384	2.21193e-05	0.000331002	99.06	0.000300251	0.000843977	91.32	0.000547683	0.00114613	91.56	0.000346122	0.0011123	91.62	0.00040191	0.00111164	45.31	1.63855e-05	0.000134822	101.901	0.000839716	0.00130499	77.52	7.52577e-05	0.000325494	89.3152	0.000408714	0.000832745	115.74	0.000385431	0.000837293	77.58	5.81066e-05	0.000227151	108.72	0.000440874	0.000708384	115.2	0.000658969	0.000891961	115.702	0.000325111
48.72	4.84262e-06	0.000172215	86.7008	0.000295683	0.00102679	87.4304	2.05867e-05	0.000397051	88.16	2.16049e-05	0.000331002	99.24	0.000301792	0.000848175	91.32	0.000547683	0.00114613	91.56	0.000346122	0.00111182	91.62	0.00040243	0.00111164	45.31	1.63855e-05	0.000134822	101.901	0.000839716	0.00130499	77.5808	7.52577e-05	0.000325985	89.376	0.000409751	0.000835198	116.04	0.000386972	0.000839167	77.58	5.86215e-05	0.000227616	108.84	0.000442999	0.000709345	115.74	0.000661038	0.000893841	115.885	0.000325632
48.72	4.84262e-06	0.000172215	86.7008	0.000295683	0.00102679	87.4304	2.00721e-05	0.000397538	88.4032	2.16049e-05	0.000332947	99.3	0.000304872	0.000853312	91.56	0.000547683	0.00114613	91.56	0.000346122	0.00111182	91.56	0.00040243	0.00111164	45.38	1.63855e-05	0.000134821	102.022	0.00084539	0.00130699	77.52	7.52577e-05	0.000326477	89.4368	0.000411307	0.000836669	116.16	0.000388	0.000840571	77.28	5.81066e-05	0.000227616	109.02	0.000443537	0.000711251	115.68	0.000662598	0.000895719	116.067	0.000327732
48.85	3.87409e-06	0.000172902	87.0048	0.000297842	0.00103289	87.6128	1.8528e-05	0.000398511	88.5856	2.10905e-05	0.000334405	99.12	0.00042132	0.00102898	91.92	0.000547683	0.00114613	91.56	0.000346122	0.0011123	91.56	0.00040243	0.00111164	45.46	1.63855e-05	0.0001355	102.144	0.000846809	0.00130899	77.5808	7.52577e-05	0.000327459	89.68	0.000413382	0.000840101	116.22	0.000388	0.000841505	77.76	5.86215e-05	0.000228546	109.08	0.000445119	0.000713632	115.44	0.000664159	0.000897598	116.128	0.000329307
48.85	3.87409e-06	0.000172902	87.0048	0.000297842	0.00103289	87.856	1.80134e-05	0.000398998	88.8288	2.05761e-05	0.00033635	91.68	0.000500288	0.00102945	92.22	0.000548205	0.00114613	91.56	0.000346122	0.0011123	91.44	0.00040243	0.00111164	45.54	1.63855e-05	0.000135499	102.205	0.000848227	0.00131299	77.6416	7.57732e-05	0.000328441	89.8016	0.000415975	0.000841081	116.4	0.00038903	0.00084244	77.82	5.86215e-05	0.00022901	109.32	0.000445134	0.000714589	115.98	0.000665195	0.000899497	116.25	0.000331398
48.98	4.84262e-06	0.000174962	87.0656	0.000299281	0.0010356	87.9168	1.74987e-05	0.000402405	89.0112	2.05761e-05	0.000336836	91.8	0.000504399	0.00102945	92.52	0.000548206	0.00114613	91.44	0.000346122	0.0011123	91.44	0.00040243	0.00111164	45.61	1.63855e-05	0.000136179	102.326	0.000848936	0.00131499	77.7024	7.47423e-05	0.000328441	89.9232	0.000415975	0.000843043	116.7	0.000390058	0.00084478	77.58	5.86215e-05	0.00022901	109.44	0.000445134	0.000715545	116.52	0.00066624	0.000903732	116.25	0.000331919
49.1	4.84262e-06	0.000175648	87.0656	0.000299281	0.0010356	88.0384	1.6984e-05	0.000403866	89.1936	2.00617e-05	0.000338295	91.8	0.000504399	0.00102945	92.76	0.000549247	0.00114661	91.44	0.000346122	0.0011123	91.38	0.00040243	0.00111211	45.69	1.63855e-05	0.000137539	102.448	0.000851064	0.00131833	77.7632	7.42268e-05	0.000329423	90.0448	0.000418568	0.000846476	116.88	0.000391089	0.000846185	77.88	5.86215e-05	0.00022901	109.5	0.000446191	0.000716969	116.64	0.000667276	0.000905621	116.189	0.000333488
49.1	4.84262e-06	0.000175648	87.1872	0.0003	0.00103763	88.16	1.59547e-05	0.000404352	89.3152	2.00617e-05	0.000339267	91.98	0.000509027	0.00102945	92.76	0.000549247	0.00114661	91.5	0.000346122	0.0011123	91.38	0.00040243	0.00111211	45.76	1.63855e-05	0.000139581	102.57	0.000853191	0.001321	77.8848	7.52577e-05	0.000329913	89.984	0.000420643	0.000847458	117	0.000392115	0.000848055	77.94	5.86215e-05	0.000229474	109.74	0.000448311	0.000719821	116.76	0.000668313	0.000907995	116.128	0.000337672
49.23	4.84262e-06	0.000175648	87.248	0.000301439	0.00104102	88.2208	1.544e-05	0.000406786	89.4976	2.00617e-05	0.000341212	92.28	0.000512626	0.00102945	93	0.000549247	0.00114756	91.5	0.000346122	0.0011123	91.38	0.00040243	0.00111211	45.84	1.63855e-05	0.00014026	102.57	0.000853191	0.001321	78.1888	7.52577e-05	0.000330893	90.1664	0.000422199	0.000848438	117.18	0.00039263	0.000851332	78	5.96535e-05	0.00022994	109.86	0.000449921	0.000722215	116.88	0.000671434	0.000908472	113.939	0.000380043
49.23	4.84262e-06	0.000175648	87.248	0.000301439	0.00104102	88.5248	1.49254e-05	0.000408246	89.5584	2.00617e-05	0.000343158	92.58	0.000514682	0.00102945	93.18	0.000550808	0.00114851	91.56	0.000346122	0.0011123	91.32	0.00040243	0.00111211	45.91	1.63855e-05	0.000140259	102.934	0.000858156	0.00132567	78.3712	7.47423e-05	0.000331382	90.288	0.000424793	0.00085089	117.48	0.000394686	0.0008532	78.12	5.86215e-05	0.00023087	110.04	0.000450455	0.000725557	117.12	0.000673011	0.000910369	113.331	0.000406748
49.37	4.84262e-06	0.000177707	87.6736	0.000303597	0.00104779	88.768	1.44107e-05	0.000411654	89.8624	1.95473e-05	0.00034413	92.76	0.000517764	0.00102945	93.42	0.000551854	0.00115231	91.5	0.000346648	0.0011123	91.5	0.00040243	0.00111211	45.98	1.63855e-05	0.000140258	103.238	0.000859574	0.00133234	79.04	7.47423e-05	0.000333832	90.4096	0.000426867	0.000852361	117.54	0.000395714	0.000854603	78.12	6.01643e-05	0.000231334	109.86	0.000452595	0.000726986	117.3	0.000673516	0.000913219	113.088	0.000417221
49.37	4.84262e-06	0.000177707	87.6736	0.000303597	0.00104779	88.8896	1.2352e-05	0.000415061	89.984	1.90329e-05	0.000346075	92.94	0.000519815	0.00102991	93.78	0.000552377	0.00115564	91.5	0.000346648	0.0011123	91.38	0.00040243	0.00111211	46.06	1.63855e-05	0.000140257	103.299	0.000861702	0.00133301	79.8912	7.52577e-05	0.000338737	90.4704	0.000429979	0.000860211	117.72	0.000397768	0.000856944	78.24	5.86215e-05	0.000231334	109.98	0.000460587	0.000736023	117.42	0.000675088	0.000916054	113.149	0.000421933
49.5	3.87409e-06	0.000177707	88.16	0.000305036	0.00105253	88.8288	1.18374e-05	0.000416035	89.984	1.90329e-05	0.000346561	92.94	0.000519815	0.00102991	93.9	0.0005529	0.00115753	91.5	0.000346648	0.0011123	91.38	0.00040243	0.00111211	46.14	1.63855e-05	0.000140256	103.36	0.000863121	0.00133434	79.5264	7.52577e-05	0.000340707	90.5312	0.00043361	0.000864136	118.02	0.000398793	0.000858345	78.24	5.96535e-05	0.000231334	109.2	0.000477125	0.000750743	117.48	0.00067664	0.00091841	113.331	0.000427706
49.5	3.87409e-06	0.000177707	88.16	0.000305036	0.00105253	88.9504	1.02934e-05	0.000417008	90.4704	1.90329e-05	0.000347046	93.18	0.000524445	0.00102991	94.2	0.000553941	0.0011599	91.5	0.000346648	0.0011123	91.38	0.00040243	0.00111211	46.14	1.63855e-05	0.000140256	103.482	0.000864539	0.00133768	78.9792	7.52577e-05	0.000340712	90.7136	0.000435685	0.000867078	118.38	0.000398793	0.000862086	78.36	5.86215e-05	0.000231334	109.5	0.000482981	0.000756442	117.66	0.000677676	0.000920307	113.453	0.000430844
49.61	3.87409e-06	0.000177707	88.16	0.000305036	0.00105592	89.072	9.77869e-06	0.000418956	90.6528	1.85185e-05	0.000348991	93.48	0.000527527	0.00103084	94.2	0.000553941	0.0011599	91.56	0.000346648	0.0011123	91.38	0.00040243	0.00111258	46.22	1.63855e-05	0.000142297	103.482	0.000864539	0.00133768	78.8576	7.52577e-05	0.000340714	90.6528	0.000436722	0.000870023	118.56	0.000399824	0.000864423	78.48	5.96535e-05	0.00023087	109.62	0.00048564	0.000758342	117.84	0.000678201	0.000921729	113.574	0.000431896
49.61	3.87409e-06	0.000177707	88.16	0.000305036	0.00105592	89.1328	9.77869e-06	0.000420416	90.7136	1.74897e-05	0.000349964	93.78	0.000530095	0.0010327	94.38	0.000554464	0.00116275	91.56	0.000346648	0.0011123	91.26	0.000402951	0.00111258	46.3	1.63855e-05	0.000142977	103.603	0.000868085	0.00134168	78.8576	7.52577e-05	0.000340714	90.7744	0.000439315	0.000872475	118.62	0.000401367	0.000864422	78.48	6.01643e-05	0.000232261	109.26	0.000487232	0.000760242	118.02	0.000679249	0.000923626	113.818	0.000432943
49.75	4.84262e-06	0.000177706	88.16	0.000305036	0.00105795	89.2544	9.26402e-06	0.000421876	90.896	1.69753e-05	0.000351423	94.02	0.000531121	0.00103409	94.56	0.000555512	0.00116702	91.44	0.000346648	0.0011123	91.26	0.00040243	0.00111258	46.36	1.63855e-05	0.000145018	103.846	0.000869504	0.00134501	79.4656	7.52577e-05	0.000341199	89.6192	0.00048029	0.000899964	118.68	0.000402913	0.000867698	78.54	6.0676e-05	0.000232261	109.8	0.000490958	0.000762143	118.2	0.000680818	0.000925048	114.243	0.000433986
49.75	4.84262e-06	0.000177706	88.16	0.000305036	0.00105795	89.4368	9.26402e-06	0.000425284	91.0784	1.59465e-05	0.000353854	94.26	0.000533686	0.00103502	94.8	0.00055603	0.00116892	91.5	0.000346648	0.0011123	91.26	0.000402951	0.00111258	46.43	1.63855e-05	0.000145017	104.211	0.00087305	0.00134768	79.5872	7.47423e-05	0.000341689	89.3152	0.000485996	0.000904874	114.78	0.000537697	0.00100031	78.6	6.01653e-05	0.000233193	109.98	0.000492021	0.000764517	118.26	0.000681854	0.000926469	114.547	0.000436618
49.87	3.87409e-06	0.000180453	88.4032	0.000305755	0.00106202	89.984	8.74936e-06	0.00042869	91.1392	1.49177e-05	0.000354827	94.56	0.000536254	0.00103548	95.04	0.000557597	0.00117129	91.44	0.000346648	0.0011123	91.26	0.000402951	0.00111258	46.52	1.63855e-05	0.000145016	104.394	0.000876596	0.00135168	80.256	7.52577e-05	0.000343156	89.072	0.000494813	0.000908312	113.64	0.000540277	0.00100078	78.66	6.0676e-05	0.000234585	110.16	0.00049468	0.000767374	118.44	0.00068394	0.000929779	114.79	0.000438715
49.87	3.87409e-06	0.000180453	88.4032	0.000305755	0.00106202	90.1664	8.74936e-06	0.000430637	91.2	1.44033e-05	0.000356286	94.56	0.000536254	0.00103548	95.28	0.000559162	0.0011746	91.44	0.000346648	0.0011123	91.2	0.000402951	0.00111258	46.6	1.63855e-05	0.000145015	104.454	0.000878014	0.00135502	80.3168	7.47423e-05	0.000344138	88.3424	0.000525934	0.000927455	113.4	0.000540795	0.00100031	78.78	6.0676e-05	0.000234585	110.28	0.000496272	0.000771164	118.56	0.000685501	0.000931668	115.034	0.000439242
49.98	3.87409e-06	0.000181826	88.8288	0.000307914	0.0010654	90.1664	7.72002e-06	0.000433558	91.3824	1.33745e-05	0.000357744	94.8	0.000537798	0.00103594	95.28	0.000559162	0.0011746	91.38	0.000346648	0.0011123	91.2	0.000402951	0.00111258	46.67	1.63855e-05	0.000145014	104.515	0.000879433	0.00135569	79.952	7.52577e-05	0.000345125	88.2208	0.000533714	0.000930891	113.82	0.000541826	0.00100078	78.84	6.0676e-05	0.00023505	110.1	0.000509349	0.000785824	118.74	0.000686025	0.000935455	115.155	0.000440822
50.12	3.87409e-06	0.000181826	88.8288	0.000307914	0.0010654	90.1056	6.69068e-06	0.000434045	91.4432	1.18313e-05	0.000364067	95.1	0.00053985	0.0010378	95.4	0.000559162	0.00117745	91.38	0.000346648	0.0011123	91.14	0.000402951	0.00111258	46.74	1.63855e-05	0.000147055	104.515	0.000879433	0.00135569	80.3168	7.52577e-05	0.000346596	88.4032	0.000540456	0.000935796	114	0.000543375	0.00100031	78.84	6.01653e-05	0.000235514	110.16	0.000511966	0.000790554	118.92	0.000687069	0.000935922	115.277	0.000442397
50.12	3.87409e-06	0.000181826	88.9504	0.000308633	0.00106811	90.1056	5.14668e-06	0.000435019	91.504	1.02881e-05	0.00036504	95.4	0.000541393	0.00103873	95.58	0.000561255	0.00117982	91.38	0.000346648	0.0011123	91.2	0.000402951	0.00111258	46.82	1.63855e-05	0.000147054	104.637	0.00088227	0.00135702	80.4384	7.47423e-05	0.000346594	88.464	0.000544087	0.000937268	114.36	0.000544406	0.00100078	79.02	6.0676e-05	0.000235978	110.22	0.000513533	0.00079386	118.92	0.00068759	0.000937819	115.459	0.000444499
50.25	3.87409e-06	0.000183199	88.9504	0.000308633	0.00106811	90.2272	5.14668e-06	0.000437453	91.6256	1.02881e-05	0.000366012	95.58	0.000542937	0.00103966	95.7	0.000562291	0.00118219	91.38	0.000346648	0.0011123	91.26	0.000402951	0.00111258	46.9	1.63855e-05	0.000149095	104.698	0.000884397	0.00135902	80.6816	7.52577e-05	0.000347083	88.5856	0.00054668	0.000941192	114.6	0.000544919	0.00100078	79.08	6.01643e-05	0.000235979	110.46	0.000515091	0.000796698	119.16	0.000689675	0.000943938	115.52	0.000446075
50.25	3.87409e-06	0.000183199	89.072	0.000309353	0.00107082	90.2272	4.63201e-06	0.000439401	91.7472	9.77366e-06	0.000366985	95.88	0.00054448	0.00104012	95.94	0.000563337	0.00118645	91.38	0.000346648	0.0011123	91.14	0.000402951	0.00111258	46.97	1.63855e-05	0.000149094	105.002	0.000886525	0.00136302	80.9856	7.52577e-05	0.000349537	88.7072	0.000551349	0.000943644	115.02	0.000546988	0.00100125	79.2	6.0676e-05	0.000236443	110.58	0.00051562	0.000796698	119.34	0.000690191	0.000944891	115.763	0.000448702
50.36	3.87409e-06	0.000183885	89.072	0.000309353	0.00107082	90.4704	4.11734e-06	0.0004394	91.8688	9.77366e-06	0.000369903	95.88	0.00054448	0.00104012	96.06	0.000563337	0.00118978	91.32	0.000346648	0.0011123	91.2	0.000402951	0.00111258	47.04	1.63855e-05	0.000151135	105.306	0.00089078	0.00136702	81.2288	7.52577e-05	0.000351992	88.9504	0.000559129	0.000946586	115.32	0.000548532	0.00100171	79.2	6.01653e-05	0.000236443	110.82	0.000515626	0.000798595	119.46	0.000691232	0.000945359	115.642	0.000450283
50.36	3.87409e-06	0.000183885	89.2544	0.000309353	0.00107421	90.7136	2.57334e-06	0.00044086	91.8688	8.74486e-06	0.000371848	96.06	0.000545507	0.00104059	96.24	0.000564378	0.00119498	91.32	0.000346648	0.0011123	91.2	0.000402951	0.00111258	47.04	1.63855e-05	0.000151135	105.488	0.000893617	0.00136969	81.4112	7.57732e-05	0.00035199	89.1328	0.000561722	0.000948546	115.32	0.000549563	0.00100264	79.26	6.0676e-05	0.000236908	111.06	0.000516145	0.000800018	119.58	0.000692276	0.000947238	116.006	0.000451337
50.48	3.87409e-06	0.000184572	89.2544	0.000309353	0.00107421	91.2	2.05867e-06	0.000443293	91.8688	9.25926e-06	0.000374767	96.3	0.000548077	0.00104245	96.24	0.000564378	0.00119498	91.38	0.000347171	0.0011123	91.2	0.000402951	0.00111258	47.13	1.63855e-05	0.000151814	105.488	0.000893617	0.00136969	81.4112	7.52577e-05	0.00035199	89.3152	0.000565353	0.000952961	115.74	0.000549563	0.00100452	79.38	6.01653e-05	0.000237373	111.12	0.000517193	0.00080049	119.7	0.000692793	0.000947715	116.128	0.000453438
50.48	3.87409e-06	0.000184572	89.5584	0.00031223	0.00107963	91.3824	1.02934e-06	0.000447187	91.9296	8.74486e-06	0.000376712	96.48	0.00054962	0.00104291	96.42	0.000565426	0.00119783	91.38	0.000347171	0.0011123	91.14	0.000402951	0.00111258	47.2	1.73494e-05	0.000151813	105.61	0.000895035	0.00137169	81.472	7.57732e-05	0.000352972	89.5584	0.000567427	0.000955412	115.98	0.000549563	0.00100499	79.38	6.01653e-05	0.000237839	111.3	0.00051878	0.000801911	119.88	0.000693837	0.000949135	116.25	0.000455544
50.61	3.87409e-06	0.000186632	89.5584	0.00031223	0.00107963	91.4432	1.02934e-06	0.000448648	85.3632	0.000192901	0.000631592	96.72	0.00055116	0.00104291	96.66	0.000566467	0.0012021	91.44	0.000346648	0.0011123	91.14	0.000402951	0.00111258	47.27	1.63855e-05	0.000151812	105.61	0.000897163	0.00137436	81.6544	7.52577e-05	0.000353953	89.68	0.000570021	0.000958354	115.98	0.000550589	0.00100593	79.5	6.0676e-05	0.000237837	111.36	0.000520358	0.000802857	120.06	0.000694365	0.00095008	116.432	0.000457646
50.61	3.87409e-06	0.000186632	89.8624	0.00031223	0.00108369	91.4432	0	0.000449621	84.3296	0.000197016	0.000631109	96.9	0.000552191	0.00104338	96.78	0.000568039	0.00120447	91.38	0.000347171	0.0011123	91.14	0.000402951	0.00111306	47.35	1.73494e-05	0.000151811	105.731	0.000898582	0.00137569	81.8368	7.57732e-05	0.000355917	89.9232	0.000573651	0.000960805	116.52	0.00055162	0.0010078	79.62	6.01653e-05	0.000237837	111.6	0.00052195	0.000803331	120.24	0.000696442	0.00095432	116.614	0.00046028
50.73	3.87409e-06	0.000187318	89.8624	0.00031223	0.00108369	91.4432	-1.02934e-06	0.000451082	84.4512	0.00020216	0.000631108	97.14	0.000553218	0.00104571	96.84	0.000568561	0.00120589	91.38	0.000347171	0.0011123	91.14	0.000402951	0.00111353	47.42	1.63855e-05	0.00015181	105.914	0.000902837	0.00137836	82.3232	7.62887e-05	0.000357877	89.984	0.000576763	0.000963749	116.88	0.000553678	0.00100968	79.62	5.86215e-05	0.000239696	111.84	0.000523526	0.000804752	120.3	0.000696466	0.000957171	116.918	0.000462912
50.73	3.87409e-06	0.000187318	89.984	0.00031223	0.00108708	91.504	-2.05867e-06	0.000451569	84.512	0.000206276	0.000631108	97.14	0.000553218	0.00104571	97.08	0.000569608	0.00120921	91.32	0.000347171	0.0011123	91.02	0.000402951	0.00111353	47.49	1.73494e-05	0.00015249	106.339	0.000906383	0.00138436	82.5664	7.62887e-05	0.00035984	90.0448	0.000577801	0.000967673	117	0.000555219	0.00101062	79.74	6.0676e-05	0.000239232	111.78	0.000523012	0.000804752	120.12	0.000709673	0.000966694	117.222	0.000465003
50.85	3.87409e-06	0.000188004	89.984	0.00031223	0.00108708	91.5648	-2.05867e-06	0.000451569	84.6336	0.000210905	0.000631108	97.44	0.000555271	0.0010471	97.08	0.000569608	0.00120921	91.32	0.000347171	0.0011123	91.02	0.000402951	0.00111353	47.58	1.73494e-05	0.000153169	106.339	0.000906383	0.00138436	82.7488	7.68041e-05	0.000363278	90.2272	0.000579876	0.000971106	117.36	0.000556765	0.00101202	79.86	6.0676e-05	0.000239232	112.26	0.000525123	0.000805226	120	0.000719175	0.000977186	117.344	0.000466583
50.85	3.87409e-06	0.000188004	90.0448	0.00031295	0.00108843	91.6864	-2.57334e-06	0.000452542	84.8768	0.000214506	0.000631107	97.62	0.000556818	0.0010499	97.26	0.000570126	0.00121111	91.32	0.000347171	0.0011123	91.02	0.000403471	0.001114	47.66	1.73494e-05	0.000153168	106.582	0.000907092	0.00138837	82.384	7.62887e-05	0.000365739	90.4704	0.000582469	0.000976992	117.78	0.000558309	0.00101342	79.92	6.0676e-05	0.000240159	112.32	0.00052459	0.000808067	119.82	0.00072864	0.000989111	117.648	0.000467111
50.98	3.87409e-06	0.000188691	90.0448	0.00031295	0.00108843	91.8688	-3.60268e-06	0.000455463	85.12	0.000217078	0.000632079	97.8	0.000558359	0.00105317	97.38	0.000571698	0.00121253	91.38	0.000347171	0.0011123	91.02	0.000403471	0.001114	47.73	1.73494e-05	0.00015589	106.582	0.000908511	0.00138903	82.3232	7.62887e-05	0.000367214	90.592	0.000583506	0.000981407	118.02	0.000559336	0.00101669	80.04	5.91333e-05	0.00024016	112.5	0.000525123	0.000809489	119.88	0.000732317	0.000990056	117.952	0.000469217
51.1	3.87409e-06	0.000189377	90.2272	0.000313669	0.00109318	92.112	-3.60268e-06	0.000455462	85.2416	0.00021965	0.000634511	98.04	0.000559388	0.00105737	97.44	0.000572216	0.00121585	91.38	0.000347171	0.0011123	91.02	0.000403471	0.00111496	47.8	1.73494e-05	0.000155889	106.704	0.000909929	0.00139237	82.2624	7.57732e-05	0.000367214	90.7744	0.0005861	0.000982877	118.02	0.000560362	0.00101763	80.1	6.01653e-05	0.000240624	112.74	0.000526705	0.00081091	120.18	0.000733886	0.000990542	118.134	0.000469744
51.1	3.87409e-06	0.000189377	90.2272	0.000313669	0.00109318	92.1728	-5.66135e-06	0.000457409	85.4848	0.000220165	0.00063451	98.22	0.000562473	0.0010597	97.62	0.000573262	0.00121823	91.32	0.000347171	0.0011123	90.9	0.000402426	0.00111543	47.89	1.73494e-05	0.000155888	106.765	0.000911348	0.0013937	82.2624	7.62887e-05	0.000368197	90.896	0.000588174	0.000986311	118.2	0.000560875	0.00101856	80.22	6.0676e-05	0.00024016	112.74	0.000527243	0.000813285	120.48	0.000734414	0.000991487	118.195	0.000472371
51.22	3.87409e-06	0.000191437	90.5312	0.000315827	0.00109724	92.2944	-5.66135e-06	0.000458869	85.728	0.000221708	0.000634996	98.22	0.000562473	0.0010597	97.8	0.000575868	0.00122155	91.38	0.000347171	0.0011123	90.9	0.000402426	0.00111543	47.96	1.73494e-05	0.000155887	106.886	0.000914184	0.00139437	82.384	7.62887e-05	0.00036967	91.1392	0.000590768	0.000990724	118.38	0.000561903	0.00101997	80.34	6.0676e-05	0.000241089	113.1	0.000530417	0.000813751	120.6	0.000735459	0.000992916	118.195	0.000472377
51.22	3.87409e-06	0.000191437	90.5312	0.000315827	0.00109724	92.5984	-7.20535e-06	0.00046179	86.032	0.000221708	0.000635482	98.4	0.000564526	0.0010625	97.92	0.000576391	0.00122439	91.32	0.000346648	0.0011123	90.9	0.000402426	0.00111543	47.96	1.73494e-05	0.000155887	107.008	0.000915603	0.00139771	82.5664	7.57732e-05	0.000371634	91.2	0.000592842	0.000993668	118.74	0.000562934	0.00102137	80.34	6.0676e-05	0.000241089	113.22	0.000530951	0.000815662	120.78	0.000737551	0.00099621	118.195	0.000472899
51.34	3.87409e-06	0.000191437	90.7136	0.000315108	0.0011013	92.9024	-8.74936e-06	0.000463736	86.4576	0.000225309	0.000635967	98.52	0.00056504	0.00106484	97.92	0.000576391	0.00122439	91.32	0.000346648	0.0011123	90.96	0.000402426	0.0011159	48.03	1.73494e-05	0.000155886	107.008	0.000915603	0.00139771	82.992	7.57732e-05	0.000375561	91.3824	0.000594917	0.000996119	118.98	0.000564994	0.00102418	80.46	6.0676e-05	0.000242946	113.34	0.000532533	0.00081708	120.96	0.000739121	0.000997156	118.256	0.000475005
51.34	3.87409e-06	0.000191437	90.7136	0.000315108	0.0011013	92.8416	-8.74936e-06	0.000465684	86.7616	0.000225823	0.000636453	98.7	0.000566584	0.00106856	98.1	0.000578477	0.00122629	91.26	0.000347171	0.0011123	90.9	0.000402426	0.00111637	48.13	1.73494e-05	0.000155885	107.19	0.000917021	0.00139904	83.296	7.62887e-05	0.000377523	91.504	0.000599066	0.00099759	119.16	0.000566543	0.00102465	80.58	6.0676e-05	0.000242946	113.34	0.000532533	0.000817552	121.2	0.000741717	0.000999053	118.378	0.000475532
51.46	3.87409e-06	0.00019281	90.9568	0.000315827	0.00110537	93.024	-9.26402e-06	0.00046617	87.0048	0.000227366	0.000636452	98.88	0.000567609	0.0010709	98.22	0.000579002	0.00122866	91.26	0.000347171	0.0011123	90.9	0.000402426	0.00111637	48.19	1.73494e-05	0.000155884	107.434	0.000919149	0.00140371	83.4784	7.62887e-05	0.000379487	91.6864	0.00060166	0.000998079	119.4	0.000568089	0.00102559	80.58	6.0676e-05	0.000242946	113.64	0.000533595	0.000820407	121.26	0.000742245	0.00100048	118.438	0.00047658
51.46	3.87409e-06	0.00019281	90.9568	0.000315827	0.00110537	93.024	-1.02934e-05	0.000467631	87.1872	0.000228395	0.000636452	99	0.000570176	0.00107371	98.28	0.000579525	0.00123056	91.32	0.000347171	0.0011123	90.9	0.000401904	0.00111637	48.28	1.73494e-05	0.000156563	107.616	0.000923404	0.00140571	83.7216	7.68041e-05	0.000380959	91.808	0.000604253	0.00100053	119.76	0.000571181	0.00102605	80.7	6.01653e-05	0.000242946	113.82	0.000534115	0.000821832	121.38	0.00074277	0.00100144	118.499	0.000477633
51.59	3.87409e-06	0.000193496	91.2	0.000316547	0.00110943	93.024	-1.13227e-05	0.000470552	87.4304	0.000230967	0.000636937	99	0.000570176	0.00107371	98.52	0.000580571	0.00123198	91.26	0.000347171	0.0011123	90.9	0.000401904	0.00111637	48.36	1.73494e-05	0.000157923	107.798	0.000926241	0.00140771	83.8432	7.73196e-05	0.000382432	91.9904	0.000606846	0.00100347	120.12	0.000573758	0.00103027	80.76	6.01653e-05	0.000242946	113.82	0.000535177	0.000822787	121.56	0.00074277	0.00100144	118.682	0.000478687
51.59	3.87409e-06	0.000193496	91.2	0.000316547	0.00110943	93.2064	-1.18374e-05	0.000471525	87.6736	0.000231481	0.00063791	99.18	0.000571202	0.00107697	98.7	0.000581619	0.00123388	91.32	0.000347171	0.0011123	90.9	0.000401904	0.00111637	48.43	1.73494e-05	0.000159965	107.981	0.000929787	0.00141104	83.904	7.62887e-05	0.000383905	92.0512	0.000608402	0.00100593	120.18	0.000574791	0.0010312	80.82	6.01653e-05	0.00024341	114.06	0.000535711	0.000824679	121.68	0.000745916	0.00100568	118.803	0.000479208
51.7	3.87409e-06	0.000193496	91.3824	0.000317266	0.00111282	93.2672	-1.28667e-05	0.000473473	87.4304	0.000231996	0.00063791	99.36	0.000572229	0.00107931	98.7	0.000581619	0.00123388	91.32	0.000347171	0.0011123	90.84	0.000401904	0.00111637	48.5	1.73494e-05	0.000161325	107.981	0.000929787	0.00141104	83.9648	7.68041e-05	0.000384887	92.2336	0.000611515	0.00101181	120.42	0.000576853	0.00103308	80.88	6.01653e-05	0.00024341	114.24	0.00053624	0.000825153	121.86	0.000748001	0.0010071	118.864	0.000480262
51.7	3.87409e-06	0.000193496	91.3824	0.000317266	0.00111282	93.4496	-1.28667e-05	0.000473959	88.0384	0.000233539	0.000638881	99.36	0.000573255	0.00108118	98.76	0.000582667	0.00123625	91.32	0.000347171	0.0011123	90.72	0.000401381	0.00111637	48.59	1.73494e-05	0.000161324	108.163	0.000930496	0.00141371	84.0864	7.57732e-05	0.000385869	92.3552	0.000614627	0.0010177	120.66	0.000577884	0.00103402	81.06	6.01653e-05	0.000245269	114.36	0.000537826	0.000827056	121.92	0.000749038	0.00100901	119.046	0.000480261
51.82	3.87409e-06	0.000194182	91.5648	0.000317266	0.00111621	93.5104	-1.49254e-05	0.000476393	88.3424	0.000236626	0.000639853	99.54	0.000573767	0.00108351	98.94	0.000583189	0.00123815	91.2	0.000347171	0.0011123	90.84	0.000401381	0.00111637	48.66	1.73494e-05	0.000162004	108.224	0.000932624	0.00141638	84.6944	7.62887e-05	0.000388811	92.416	0.000616183	0.00101868	121.02	0.000579943	0.00103636	81.18	5.91333e-05	0.000245269	114.6	0.00053836	0.000829431	122.04	0.000750606	0.00100949	119.35	0.000480787
51.82	3.87409e-06	0.000194182	91.5648	0.000317266	0.00111621	93.8144	-1.544e-05	0.000479314	88.464	0.000238683	0.000641799	99.66	0.000575824	0.00108631	99.06	0.000585278	0.00124052	91.32	0.000347171	0.0011123	90.78	0.000401901	0.00111637	48.73	1.73494e-05	0.000162003	108.406	0.000935461	0.00141838	85.2416	7.68041e-05	0.000391754	92.416	0.000618257	0.00102015	121.26	0.000583556	0.00103682	81.24	6.01653e-05	0.000245734	114.72	0.000538893	0.000831803	122.16	0.000754272	0.00101043	119.594	0.000481835
51.95	3.87409e-06	0.000194182	91.7472	0.000320144	0.00111959	93.9968	-1.59547e-05	0.000482234	88.6464	0.000240226	0.000642771	99.84	0.000577366	0.00108772	99.18	0.000586325	0.00124384	91.26	0.000347171	0.0011123	90.78	0.000401901	0.00111637	48.81	1.73494e-05	0.000162682	108.65	0.000936879	0.00142172	85.3024	7.68041e-05	0.00039421	92.72	0.000621888	0.0010226	121.44	0.000584069	0.0010387	81.3	6.0676e-05	0.000245734	114.78	0.000539427	0.000833237	122.34	0.000756361	0.00101328	119.837	0.000481835
52.06	3.87409e-06	0.000196242	91.7472	0.000320144	0.00111959	94.0576	-1.64694e-05	0.000484181	88.8288	0.000241255	0.000643257	99.84	0.000577366	0.00108772	99.3	0.000586843	0.00124716	91.26	0.000347171	0.0011123	90.78	0.000402422	0.00111637	48.91	1.73494e-05	0.000162681	108.771	0.000939007	0.00142372	85.1808	7.57732e-05	0.000395194	92.7808	0.000623963	0.00102505	121.68	0.000586648	0.0010401	81.42	6.01653e-05	0.000246199	114.9	0.000539946	0.000834671	122.58	0.000757402	0.00101565	119.898	0.000482887
52.06	3.87409e-06	0.000196242	91.9296	0.000321583	0.0011223	94.1184	-1.8528e-05	0.000485642	89.072	0.000242798	0.000644715	99.9	0.000578397	0.00108818	99.42	0.000588415	0.00125049	91.26	0.000347171	0.0011123	90.78	0.000402422	0.00111637	48.91	1.73494e-05	0.000162681	108.893	0.000941135	0.00142639	85.12	7.57732e-05	0.000395195	92.9632	0.000627593	0.00102652	121.92	0.000588197	0.00104151	81.42	6.0676e-05	0.000246663	115.14	0.000541543	0.000835146	122.64	0.00075845	0.00101706	120.202	0.000483414
52.2	3.87409e-06	0.000198989	91.9296	0.000321583	0.0011223	93.8144	0.000172928	0.000738807	89.2544	0.000244856	0.000645201	100.02	0.000579422	0.00109051	99.42	0.000588415	0.00125049	91.26	0.000347171	0.0011123	90.78	0.000401899	0.00111684	48.97	1.73494e-05	0.00016268	108.893	0.000941135	0.00142639	85.0592	7.57732e-05	0.000395687	93.1456	0.000629149	0.00102849	122.04	0.000589746	0.00104338	81.48	6.06802e-05	0.000247591	115.2	0.000543134	0.0008361	122.82	0.000760015	0.0010185	120.323	0.000483941
52.2	3.87409e-06	0.000198989	92.112	0.000321583	0.00112637	86.336	0.00018631	0.00071351	89.376	0.000245885	0.000646174	100.14	0.000580961	0.00109285	99.48	0.000589456	0.00125286	91.2	0.000347171	0.0011123	90.78	0.000401899	0.00111684	49.05	1.73494e-05	0.00016336	109.075	0.000943262	0.00142972	84.9984	7.57732e-05	0.00039667	93.1456	0.000630705	0.00103094	122.1	0.000590777	0.00104431	81.66	6.0676e-05	0.000247127	115.44	0.000544721	0.000837526	123.06	0.0007621	0.00102135	120.384	0.000484988
52.32	3.87409e-06	0.000199675	92.112	0.000321583	0.00112637	85.728	0.000188883	0.000713511	89.5584	0.000246399	0.000647632	100.26	0.000582503	0.00109519	99.6	0.000590503	0.00125571	91.2	0.000347171	0.0011123	90.72	0.00040242	0.00111684	49.14	1.73494e-05	0.000164039	109.258	0.00094539	0.00143172	85.12	7.57732e-05	0.000398143	93.2672	0.000633299	0.00103388	122.22	0.000593359	0.00104666	81.72	6.0676e-05	0.000247591	115.56	0.000546846	0.00084182	123.06	0.000763669	0.0010223	120.566	0.000486563
52.32	3.87409e-06	0.000199675	92.416	0.00032446	0.00113043	85.8496	0.000191971	0.000713998	89.68	0.000247428	0.000651037	100.32	0.000584047	0.00109753	99.84	0.000591025	0.00125903	91.14	0.000347171	0.0011123	90.72	0.00040242	0.00111684	49.21	1.73494e-05	0.000165399	109.379	0.000947518	0.00143572	85.3024	7.57732e-05	0.000400598	93.4496	0.000635373	0.00103682	122.34	0.000595423	0.00104806	81.78	6.01653e-05	0.000248056	115.68	0.000547375	0.0008442	123.24	0.000765237	0.00102231	120.566	0.000487611
52.43	3.87409e-06	0.000201048	92.416	0.00032446	0.00113043	86.2752	0.000194545	0.000714484	89.984	0.00025	0.000652982	100.32	0.000584047	0.00109753	99.9	0.000592592	0.00126283	91.14	0.000347171	0.0011123	90.78	0.00040242	0.00111684	49.28	1.73494e-05	0.000166079	109.562	0.000951064	0.00143839	85.4848	7.47423e-05	0.000404036	93.6928	0.000636929	0.00104124	122.58	0.000597482	0.0010504	81.96	5.96535e-05	0.000248519	115.86	0.000547904	0.000845149	123.48	0.000766806	0.00102562	120.688	0.000488664
52.43	3.87409e-06	0.000201048	92.5376	0.00032446	0.00113314	86.3968	0.000196603	0.000715944	90.3488	0.000252572	0.000656385	100.56	0.000585586	0.00109893	100.02	0.000594686	0.00126473	91.14	0.000347171	0.0011123	90.78	0.00040242	0.00111684	49.36	1.73494e-05	0.000166078	109.683	0.000953191	0.00144173	85.6672	7.47423e-05	0.000406	93.7536	0.000638485	0.00104418	122.76	0.000599543	0.0010532	81.96	6.0676e-05	0.000248519	115.98	0.000548433	0.000848001	123.48	0.000766806	0.00102656	120.688	0.000489186
52.55	3.87409e-06	0.000201048	92.5376	0.00032446	0.00113314	86.7616	0.000198147	0.000717404	90.4096	0.000253601	0.000657844	100.56	0.000587124	0.00110126	100.02	0.000594686	0.00126473	91.2	0.000347171	0.0011123	90.66	0.00040242	0.00111684	49.43	1.73494e-05	0.000166758	109.683	0.000953191	0.00144173	85.8496	7.47423e-05	0.000408455	93.8144	0.00064056	0.00104516	122.82	0.000601607	0.00105367	81.96	6.01653e-05	0.000250841	116.1	0.000548433	0.000854642	123.66	0.000770448	0.00102751	120.81	0.000489712
52.55	3.87409e-06	0.000201048	92.6592	0.00032518	0.00113653	86.944	0.000199177	0.00071789	90.4096	0.000254115	0.000657844	100.8	0.000589176	0.00110407	100.14	0.000594686	0.00126805	91.2	0.000347171	0.0011123	90.72	0.000402938	0.00111731	49.52	1.73494e-05	0.000167437	109.866	0.00095461	0.00144373	86.032	7.47423e-05	0.000410419	93.9968	0.000643154	0.00104663	122.82	0.00060212	0.00105601	82.14	6.0676e-05	0.000250377	116.4	0.000550559	0.000858923	123.9	0.000771489	0.00102894	120.931	0.000491817
52.67	3.87409e-06	0.000204481	92.6592	0.00032518	0.00113653	87.0048	0.000200206	0.000720324	90.5312	0.000255144	0.00065833	100.92	0.000590203	0.0011064	100.26	0.000595209	0.00126853	91.14	0.000347171	0.0011123	90.72	0.00040242	0.00111779	49.59	1.73494e-05	0.000167436	110.048	0.000958865	0.00144706	86.032	7.42268e-05	0.000413859	94.1792	0.000645747	0.00104908	122.82	0.000603157	0.00105647	82.26	6.01653e-05	0.000250842	116.46	0.000552141	0.000859875	123.96	0.000772529	0.00103132	121.114	0.000492342
52.67	3.87409e-06	0.000204481	92.8416	0.00032518	0.00114059	87.552	0.000200721	0.000720809	90.7136	0.000257202	0.000659303	100.98	0.000590717	0.0011092	100.32	0.000595733	0.00127138	91.14	0.000347171	0.0011123	90.66	0.000402938	0.00111826	49.68	1.73494e-05	0.000168116	110.23	0.000961702	0.0014504	86.032	7.37113e-05	0.000415333	94.24	0.000647303	0.00105203	122.94	0.0006047	0.00105975	82.32	6.1191e-05	0.000251772	116.46	0.000553713	0.000861304	124.08	0.000774094	0.00103132	121.235	0.000493391
52.78	3.87409e-06	0.000205168	92.8416	0.00032518	0.00114059	87.6736	0.000202779	0.000721783	90.8352	0.000257202	0.000660761	101.1	0.000591743	0.00111061	100.56	0.000597828	0.00127422	91.2	0.000347171	0.0011123	90.6	0.000402413	0.00111826	49.75	1.73494e-05	0.000168795	110.413	0.000965248	0.00145373	86.0928	7.42268e-05	0.000415824	94.3008	0.000649896	0.00105448	123.12	0.000606762	0.00106209	82.38	6.0676e-05	0.000251772	116.76	0.000554256	0.000863205	124.26	0.000775134	0.00103367	121.296	0.000493917
52.91	3.87409e-06	0.000205167	93.024	0.000326619	0.00114195	87.9168	0.000204323	0.000724217	91.2	0.000261317	0.000661733	101.1	0.000591743	0.00111061	100.62	0.000598871	0.00127755	91.14	0.000347171	0.0011123	90.6	0.000402413	0.00111873	49.84	1.73494e-05	0.000170156	110.534	0.000966667	0.00145573	86.0928	7.42268e-05	0.000418281	94.4224	0.000651452	0.00105742	123.3	0.000608819	0.00106395	82.56	6.1191e-05	0.000253165	116.82	0.000555305	0.000863692	124.44	0.000776179	0.00103651	121.478	0.000494965
52.91	3.87409e-06	0.000205167	93.024	0.000326619	0.00114195	88.0992	0.000205867	0.000724703	91.3824	0.000262346	0.000665624	101.22	0.000591743	0.00111247	100.8	0.000599912	0.00127945	91.14	0.000347171	0.0011123	90.6	0.000402413	0.00111873	49.84	1.73494e-05	0.000170156	110.595	0.000968085	0.00145707	86.2752	7.42268e-05	0.000419753	94.4832	0.000655602	0.00106037	123.36	0.000610362	0.00106442	82.56	6.0676e-05	0.000253165	116.94	0.000556905	0.000865109	124.5	0.000777232	0.00103935	121.661	0.000496017
53.03	3.87409e-06	0.000206541	93.328	0.000327338	0.00114466	88.4032	0.000206897	0.00072665	91.5648	0.000265947	0.00067146	101.22	0.000593799	0.00111434	100.8	0.000599912	0.00127945	91.14	0.000347171	0.0011123	90.6	0.000402413	0.00111921	49.91	1.73494e-05	0.000170155	110.595	0.000968085	0.00145707	86.3968	7.42268e-05	0.0004227	94.544	0.000657676	0.00106233	123.42	0.000611395	0.00106536	82.62	6.0676e-05	0.000253629	117.12	0.000558492	0.000866537	124.68	0.000778276	0.00103888	121.904	0.00049707
53.03	3.87409e-06	0.000206541	93.328	0.000327338	0.00114466	88.5856	0.000207926	0.000728597	91.6864	0.000269033	0.000672919	101.34	0.000594826	0.00111574	100.86	0.00060096	0.00128135	91.14	0.000347171	0.0011123	90.66	0.000402413	0.00111968	50.01	1.83133e-05	0.000170153	110.778	0.000971631	0.00145907	86.7616	7.42268e-05	0.000425645	94.848	0.00066027	0.00106282	123.54	0.000612426	0.00106723	82.68	6.1191e-05	0.000254094	117.18	0.000560083	0.00086939	124.86	0.000780888	0.00104125	122.147	0.000498122
53.14	3.87409e-06	0.00020654	93.4496	0.000327338	0.00114737	88.768	0.00020947	0.000728596	85.6064	0.000447016	0.000840249	101.4	0.000596365	0.00111714	100.98	0.000603047	0.00128325	91.14	0.000347171	0.0011123	90.66	0.000402413	0.00112016	50.07	1.83133e-05	0.000170833	110.96	0.000973759	0.0014604	86.944	7.47423e-05	0.000429083	94.7872	0.000662863	0.00106625	123.9	0.000614484	0.0010705	82.8	6.1191e-05	0.000255025	117.36	0.000560613	0.000870831	125.1	0.000781925	0.0010422	122.33	0.000499691
53.14	3.87409e-06	0.00020654	93.4496	0.000327338	0.00114737	88.9504	0.000210499	0.000729082	85.12	0.000449588	0.000840251	101.52	0.000597392	0.00111948	101.04	0.000603047	0.0012842	91.14	0.000347171	0.0011123	90.54	0.000402413	0.00112016	50.16	1.73494e-05	0.000174235	111.203	0.000978014	0.0014644	87.1264	7.47423e-05	0.000431538	94.7872	0.000664938	0.00106821	124.14	0.000616028	0.00107238	82.86	6.0676e-05	0.000255025	117.6	0.000561146	0.000873204	125.16	0.000783485	0.00104505	122.39	0.000500217
53.27	3.87409e-06	0.00020654	93.632	0.000327338	0.00115211	89.376	0.000213073	0.000730542	85.3632	0.000453189	0.00084025	101.52	0.000597392	0.00111948	101.22	0.000604093	0.00128657	91.14	0.000347171	0.0011123	90.48	0.000402409	0.00112016	50.25	1.83133e-05	0.000174234	111.446	0.000980142	0.00146707	87.4304	7.57732e-05	0.000433009	95.0912	0.000669606	0.00107115	124.2	0.000617061	0.00107238	82.92	6.0676e-05	0.000255025	117.78	0.000562728	0.000873686	125.34	0.000784013	0.00104974	122.816	0.000503377
53.27	3.87409e-06	0.00020654	93.632	0.000327338	0.00115211	89.68	0.000214102	0.000732489	85.6064	0.00045679	0.000840736	101.64	0.000597909	0.00112228	101.34	0.000606181	0.00128847	91.14	0.000347171	0.0011123	90.48	0.000402409	0.00112016	50.33	1.73494e-05	0.000174914	111.507	0.00098227	0.00146907	87.1264	7.62887e-05	0.000434978	91.3824	0.000753631	0.00119043	124.2	0.000618605	0.00107332	83.04	5.9644e-05	0.000255489	118.02	0.000563262	0.000874632	125.4	0.000786098	0.0010507	122.877	0.000504955
53.39	3.87409e-06	0.000209286	94.0576	0.000328777	0.00115753	89.8016	0.000215131	0.000734436	85.7888	0.000458848	0.000842681	101.7	0.000597909	0.00112554	101.34	0.000606181	0.00128847	91.14	0.000347171	0.0011123	90.6	0.000402409	0.00112016	50.4	1.73494e-05	0.000174913	111.507	0.00098227	0.00146907	87.6736	7.62887e-05	0.000436938	91.504	0.000759855	0.00118944	124.26	0.000619123	0.00107378	83.1	6.0676e-05	0.000257346	118.14	0.000565363	0.000876056	125.7	0.000788199	0.00105259	122.938	0.000509695
53.39	3.87409e-06	0.000209286	94.0576	0.000328777	0.00115753	89.8624	0.000215646	0.000735896	85.9712	0.000460391	0.000843167	101.82	0.000599449	0.00112741	101.46	0.00060723	0.00129084	91.14	0.000347171	0.0011123	90.42	0.000402409	0.00112016	50.48	1.73494e-05	0.000175592	111.568	0.000982979	0.00147041	87.6736	7.68041e-05	0.000438412	91.6864	0.000761929	0.00119042	124.32	0.000619636	0.00107519	83.1	6.0676e-05	0.00025781	118.44	0.000565916	0.000878898	125.76	0.00078976	0.00105543	122.938	0.000513937
53.5	3.87409e-06	0.000209973	94.1184	0.000328777	0.00116091	89.984	0.000216675	0.00073687	86.1536	0.000461934	0.000844625	101.88	0.000600989	0.0011302	101.64	0.000607752	0.00129369	91.14	0.000347171	0.0011123	90.48	0.000401886	0.00112063	50.56	1.73494e-05	0.00017423	111.69	0.000985106	0.00147508	87.7344	7.73196e-05	0.000439885	91.8688	0.000764523	0.00118944	124.56	0.000620667	0.00107659	83.22	5.9644e-05	0.000257346	118.5	0.000567508	0.000879858	126	0.00078976	0.00105637	122.877	0.000520292
53.5	3.87409e-06	0.000209973	94.1184	0.000328777	0.00116091	90.3488	0.000216675	0.000737355	86.336	0.000462449	0.000845111	101.94	0.000602533	0.00113347	101.7	0.000607752	0.00129606	91.08	0.000347171	0.0011123	90.54	0.000402927	0.00112063	50.66	1.83133e-05	0.000176271	111.811	0.000987943	0.00147775	87.9168	7.93814e-05	0.000441849	92.112	0.000766598	0.00119091	125.04	0.000621695	0.0010794	83.34	6.0676e-05	0.000256418	118.62	0.000568575	0.000880812	126.12	0.000791321	0.00105731	122.816	0.000522398
53.62	3.87409e-06	0.000209972	94.1792	0.000328777	0.00116295	91.0784	0.000219249	0.000742222	86.3968	0.000462963	0.000846084	102.06	0.000604073	0.00113627	101.82	0.000608275	0.00129748	91.14	0.000347171	0.0011123	90.42	0.000402927	0.00112063	50.74	1.73494e-05	0.000176269	111.872	0.000990071	0.00147975	88.0992	7.8866e-05	0.00044627	92.3552	0.000768154	0.00119042	125.16	0.000623756	0.00108034	83.34	6.0676e-05	0.000257348	118.86	0.000570161	0.000882236	126.3	0.000792889	0.00105967	122.816	0.000522936
53.62	3.87409e-06	0.000209972	94.1792	0.000328777	0.00116295	91.2	0.000219763	0.000742709	86.5184	0.000463992	0.000846084	102.06	0.000604073	0.00113627	101.94	0.00061088	0.00129938	91.08	0.000347695	0.0011123	90.42	0.000403449	0.00112111	50.74	1.73494e-05	0.000176269	112.176	0.000991489	0.00148575	88.16	7.83505e-05	0.000448726	92.5984	0.000770747	0.00119041	125.16	0.000623756	0.00108081	83.46	5.9644e-05	0.000258275	118.86	0.000571758	0.000883662	126.36	0.000792889	0.00106155	122.877	0.000524514
53.74	3.87409e-06	0.000210659	94.24	0.000329496	0.00116498	91.2608	0.000220793	0.000744656	86.7008	0.000465535	0.00084657	102.12	0.000606133	0.00113954	101.94	0.00061088	0.00129938	91.14	0.000347695	0.0011123	90.42	0.000403449	0.00112111	50.82	1.73494e-05	0.000176268	112.541	0.000995035	0.00148975	88.2208	7.8866e-05	0.000450691	92.9024	0.000774896	0.00119139	125.16	0.000624269	0.00108175	83.52	6.0676e-05	0.000259204	119.28	0.000574946	0.000886512	126.6	0.000793934	0.00106203	122.877	0.000525041
53.85	3.87409e-06	0.000212032	94.544	0.000330216	0.00116972	91.2608	0.000221822	0.000744656	86.944	0.000466049	0.000847055	102.24	0.000607672	0.00114188	101.94	0.000611403	0.00130034	91.14	0.000347695	0.0011123	90.42	0.000402927	0.00112111	50.9	1.83133e-05	0.000176948	112.541	0.000995035	0.00148975	88.4032	8.04124e-05	0.000453638	93.1456	0.000776452	0.00119286	125.16	0.0006253	0.00108221	83.52	6.0676e-05	0.00025874	119.28	0.000575475	0.000890316	126.78	0.000794983	0.00106391	122.998	0.000526099
53.85	3.87409e-06	0.000212032	94.544	0.000330216	0.00116972	91.3824	0.000223366	0.000745629	87.1872	0.000467078	0.000851919	102.42	0.0006087	0.00114468	102.18	0.000611403	0.00130176	91.14	0.000347695	0.0011123	90.42	0.000403447	0.00112158	50.98	1.73494e-05	0.000178308	112.602	0.001	0.00149175	88.4032	8.04124e-05	0.000456586	93.2672	0.000778527	0.00119335	125.4	0.000625815	0.00108315	83.58	6.0676e-05	0.000260598	119.46	0.000578634	0.000891267	126.96	0.000796031	0.00106438	123.12	0.000527153
53.98	3.87409e-06	0.000212032	95.0304	0.000330935	0.00117649	91.504	0.00022491	0.000747576	87.3696	0.000468621	0.000851918	102.3	0.000609212	0.00114515	102.24	0.000611403	0.00130271	91.08	0.000347695	0.0011123	90.36	0.000403447	0.00112206	51.07	1.73494e-05	0.000176945	112.602	0.00100496	0.00149709	88.5248	8.14433e-05	0.000459533	93.5104	0.000779564	0.00119433	125.46	0.000626328	0.00108315	83.52	6.0676e-05	0.000260134	119.64	0.000578634	0.00089364	127.2	0.000799161	0.00106721	123.302	0.000529254
53.98	3.87409e-06	0.000212032	95.0304	0.000330935	0.00117649	91.6864	0.000226454	0.00074855	87.4912	0.000470679	0.000853863	102.42	0.000609725	0.00114608	102.42	0.000611926	0.00130414	91.14	0.000347695	0.0011123	90.36	0.000403447	0.00112253	51.14	1.83133e-05	0.000178306	112.662	0.00100851	0.0015011	88.6464	8.09278e-05	0.000461498	93.7536	0.00078112	0.0011958	125.7	0.0006289	0.00108503	83.64	5.9644e-05	0.000260134	119.88	0.000581812	0.000896502	127.44	0.000799685	0.00106911	123.302	0.000529259
54.09	3.87409e-06	0.000212718	95.152	0.000331655	0.00117853	92.0512	0.000227483	0.000750009	87.6736	0.000472222	0.000855322	102.42	0.000609725	0.00114608	102.48	0.000613492	0.00130509	91.14	0.000347695	0.0011123	90.3	0.000403447	0.00112253	51.22	1.83133e-05	0.000178986	112.845	0.00101348	0.0015051	88.8896	8.19588e-05	0.000464444	93.8144	0.000783714	0.00119678	126.06	0.000629412	0.00108643	83.7	6.1191e-05	0.000262456	119.88	0.000583404	0.000899824	127.68	0.000801242	0.001071	123.363	0.000531366
54.09	3.87409e-06	0.000212718	95.152	0.000331655	0.00117853	92.5376	0.000231601	0.000753903	87.9168	0.000473765	0.000856294	102.48	0.000611268	0.00114888	102.54	0.000614538	0.00130604	91.08	0.000347695	0.0011123	90.3	0.000403447	0.00112253	51.3	1.83133e-05	0.000180346	112.845	0.00101702	0.00151445	89.072	8.14433e-05	0.000466407	94.1792	0.000787863	0.00119776	126.12	0.000630438	0.00108831	83.76	6.0676e-05	0.000262457	120.12	0.000585521	0.000900777	127.92	0.000801762	0.00107147	123.546	0.000532421
54.22	3.87409e-06	0.000213404	95.152	0.000332374	0.00118124	87.0048	0.000420998	0.000924803	88.16	0.00047428	0.000857753	102.6	0.000612812	0.00115168	102.54	0.000614538	0.00130604	91.14	0.000347695	0.0011123	90.3	0.000403967	0.00112253	51.39	1.83133e-05	0.000179664	112.845	0.00101702	0.00151445	89.2544	8.09278e-05	0.000470337	94.24	0.00079305	0.00119972	126.3	0.000630951	0.00108878	83.76	6.0676e-05	0.000262457	120.3	0.000587102	0.000904109	128.04	0.000804903	0.00107337	123.667	0.000532947
54.22	3.87409e-06	0.000213404	95.152	0.000332374	0.00118124	85.12	0.000422542	0.000926268	88.4032	0.000474794	0.000858238	102.66	0.000613837	0.00115402	102.72	0.000615578	0.00130746	91.14	0.000347695	0.0011123	90.36	0.000403967	0.00112349	51.48	1.83133e-05	0.000180343	112.845	0.0010234	0.0015298	89.3152	8.14433e-05	0.000472302	94.3008	0.000796162	0.00120217	126.66	0.000633517	0.00109112	83.76	6.0676e-05	0.00026292	120.3	0.000588694	0.000905064	128.22	0.000805955	0.00107479	124.032	0.000534
54.34	3.87409e-06	0.000214091	95.2128	0.000332374	0.00118327	85.5456	0.000425116	0.000927241	88.7072	0.000477881	0.000862615	102.84	0.000614864	0.00115496	102.84	0.000616101	0.00130841	91.14	0.000347695	0.0011123	90.36	0.000403967	0.00112349	51.55	1.83133e-05	0.000181704	112.966	0.0010305	0.00153781	89.4368	8.19588e-05	0.000473775	94.544	0.00080083	0.00120413	126.78	0.000634543	0.00109159	83.82	6.1191e-05	0.000263385	120.54	0.000591353	0.000907907	128.4	0.00080804	0.00107714	124.275	0.000535058
54.34	3.87409e-06	0.000214091	95.2128	0.000332374	0.00118327	85.7888	0.000427689	0.000928701	88.8288	0.000479424	0.000867479	102.96	0.000617434	0.00115962	102.96	0.000617149	0.00131079	91.14	0.000347695	0.0011123	90.36	0.000404488	0.00112443	51.63	1.83133e-05	0.000182383	113.088	0.00103688	0.00154115	89.4368	8.29897e-05	0.000478197	94.7264	0.000803423	0.0012056	127.02	0.000636086	0.00109299	83.82	6.1191e-05	0.000263385	120.72	0.000592416	0.000910769	128.7	0.00080856	0.00107856	124.518	0.000536106
54.44	3.87409e-06	0.000215464	95.3952	0.000332374	0.00118869	86.032	0.000430262	0.000931622	88.8896	0.000479938	0.000867478	103.02	0.000619491	0.00116102	103.08	0.000617667	0.00131315	91.08	0.000347695	0.0011123	90.3	0.000403965	0.00112537	51.72	1.83133e-05	0.000182382	113.088	0.0010383	0.00154315	89.4368	8.50515e-05	0.000482128	94.9088	0.000807573	0.00120658	127.2	0.00063763	0.0010944	83.88	5.9644e-05	0.000262921	120.78	0.000592945	0.00091267	128.94	0.000810649	0.00108142	124.64	0.000535585
54.44	3.87409e-06	0.000215464	95.3952	0.000332374	0.00118869	86.1536	0.000431292	0.000933082	89.072	0.000480967	0.000868937	103.02	0.000619491	0.00116102	103.08	0.000618191	0.0013141	91.08	0.000347695	0.0011123	90.3	0.000403965	0.00112537	51.72	1.83133e-05	0.000182382	113.21	0.00104113	0.00154448	87.0048	0.000175773	0.000608443	95.0304	0.000810685	0.00120854	127.32	0.000638143	0.00109487	84	6.0676e-05	0.000264779	120.84	0.000597725	0.000915988	129.24	0.000811693	0.00108284	124.822	0.000536111
54.57	3.87409e-06	0.00021615	95.76	0.000332374	0.00119478	86.3968	0.000431806	0.000933081	89.3152	0.000483025	0.000869909	103.08	0.000622059	0.00116382	103.08	0.000618191	0.0013141	91.08	0.000347695	0.0011123	90.3	0.000403965	0.00112537	51.82	1.83133e-05	0.000183742	113.453	0.0010461	0.00154915	85.7888	0.000178351	0.000608456	95.152	0.000811203	0.00120952	127.38	0.000639171	0.00109675	84.06	6.0676e-05	0.000264314	120.42	0.000615304	0.000934983	129.3	0.000813266	0.00108472	124.822	0.000537691
54.57	3.87409e-06	0.00021615	95.76	0.000332374	0.00119478	86.7008	0.000433865	0.000935028	89.5584	0.000484053	0.000872341	103.08	0.000623602	0.00116569	103.2	0.000618715	0.0013179	91.08	0.000347695	0.0011123	90.24	0.000403443	0.00112489	51.88	1.83133e-05	0.000184422	113.453	0.0010461	0.00154915	84.9376	0.000178866	0.000608465	95.2128	0.000814315	0.00121198	127.5	0.000640202	0.00109675	84.06	6.17027e-05	0.000264779	119.52	0.000645244	0.000964284	129.6	0.000815359	0.00108662	124.944	0.000538744
54.68	3.87409e-06	0.000216837	96.064	0.000333813	0.00119885	87.0048	0.000435409	0.000936974	89.8016	0.000485597	0.000875258	103.14	0.000626173	0.00116803	103.38	0.000619239	0.0013217	91.08	0.000347695	0.0011123	90.18	0.000403963	0.00112489	51.96	1.73494e-05	0.000184421	113.757	0.00105106	0.00155315	85.5456	0.000179897	0.000608458	95.3952	0.000817946	0.00121394	127.74	0.000642773	0.00110003	83.94	6.0676e-05	0.000264779	119.7	0.00064787	0.000967118	129.72	0.000815879	0.00108852	125.005	0.000539798
54.81	3.87409e-06	0.000217523	96.064	0.000333813	0.00119885	87.1872	0.000437468	0.000939408	89.984	0.00048714	0.00087769	103.2	0.00062926	0.00117036	103.56	0.00062028	0.00132312	91.08	0.000347695	0.0011123	90.12	0.000404483	0.00112584	52.05	1.83133e-05	0.0001851	114	0.00105603	0.00155649	86.2144	0.000181959	0.000608451	95.456	0.000821058	0.0012159	128.34	0.000645858	0.00110612	84.18	6.17027e-05	0.000264779	119.88	0.000648924	0.000969953	129.96	0.000816916	0.00109134	125.066	0.000540325
54.81	3.87409e-06	0.000217523	96.1248	0.000333813	0.00120291	87.4304	0.000439012	0.000940381	90.1056	0.000488169	0.000878176	103.14	0.000632341	0.00117457	103.68	0.00062028	0.00132502	91.08	0.000347695	0.0011123	90.18	0.000404483	0.00112584	52.15	1.83133e-05	0.000185099	114.061	0.00105887	0.00155782	86.64	0.000183505	0.000608938	94.0576	0.000861515	0.00126155	128.4	0.000647403	0.00110846	84.06	6.0676e-05	0.000264315	120.3	0.000650491	0.00097137	130.08	0.000819013	0.00109467	125.126	0.000542425
54.92	3.87409e-06	0.00021821	96.1248	0.000333813	0.00120291	87.6736	0.000439527	0.000943302	90.2272	0.000489712	0.000880607	103.14	0.000632341	0.00117457	103.74	0.000621321	0.00132835	91.08	0.000347695	0.0011123	90.18	0.000404483	0.00112584	52.21	1.92771e-05	0.000185779	114.182	0.00106028	0.00155982	86.7616	0.000185567	0.000609429	93.7536	0.000868257	0.00127529	128.4	0.000647403	0.00110798	84.12	6.0676e-05	0.000265243	120.48	0.000652068	0.00097279	130.14	0.000819529	0.00109467	125.309	0.000543479
54.92	3.87409e-06	0.00021821	96.2464	0.000334532	0.00120562	87.9168	0.000441071	0.000945249	90.4704	0.000492284	0.000882066	103.08	0.00064263	0.00118159	103.8	0.000622366	0.00133072	91.08	0.000347695	0.0011123	90.18	0.000404483	0.00112584	52.29	1.92771e-05	0.000185778	114.243	0.00106241	0.00156049	86.944	0.000186598	0.000609918	93.7536	0.000869295	0.00127725	128.16	0.000647916	0.00110892	84.06	6.0676e-05	0.000265243	120.72	0.000652588	0.000973729	130.2	0.000821618	0.00109704	125.552	0.000545059
55.03	3.87409e-06	0.000220956	96.2464	0.000334532	0.00120562	88.16	0.000441585	0.000946709	90.7136	0.00049537	0.000886929	101.76	0.000680638	0.00121387	103.8	0.000622366	0.00133072	91.08	0.000347695	0.0011123	90.18	0.000404479	0.00112489	52.4	1.92771e-05	0.000187138	114.243	0.00106241	0.00156049	87.0656	0.000187113	0.000610408	93.9968	0.000870851	0.00127872	128.28	0.000648947	0.00110939	84.12	6.17027e-05	0.000265243	120.66	0.000652588	0.000975155	130.38	0.000822143	0.00109941	125.552	0.000547165
55.03	3.87409e-06	0.000220956	96.4288	0.000334532	0.00120833	88.4032	0.000443129	0.000948169	90.896	0.000497942	0.000887901	101.04	0.000694487	0.00123254	103.86	0.000623413	0.00133167	91.08	0.000347695	0.0011123	90.18	0.000404999	0.00112537	52.47	1.92771e-05	0.000187137	114.426	0.00106454	0.00156115	87.3696	0.00018866	0.000610405	94.24	0.000874481	0.00128019	128.4	0.000648947	0.00110845	84.06	6.22135e-05	0.000265243	120.84	0.000655228	0.000975626	130.44	0.000823191	0.00110132	125.674	0.000547692
55.15	3.87409e-06	0.000220956	96.4288	0.000334532	0.00120833	88.5856	0.000445188	0.000949629	90.9568	0.000498971	0.000888388	100.92	0.000699614	0.00123579	103.92	0.000623936	0.00133404	91.08	0.000347695	0.0011123	90.18	0.000404999	0.00112632	52.55	1.92771e-05	0.000187816	114.547	0.00106667	0.00156115	87.6736	0.000189175	0.000612368	94.4224	0.000877075	0.00128117	128.52	0.000651004	0.00111361	84.06	6.17027e-05	0.000265708	121.02	0.000655757	0.000976101	130.5	0.000823191	0.00110274	125.917	0.00054927
55.15	3.87409e-06	0.000220956	96.7328	0.000335971	0.00121172	88.5856	0.000447247	0.000950116	91.0176	0.000501543	0.00088936	100.8	0.00070685	0.0012414	104.1	0.000624454	0.00133737	90.96	0.000347695	0.0011123	90.18	0.000404999	0.00112537	52.64	1.83133e-05	0.000187815	114.851	0.00106879	0.00156315	88.16	0.000193299	0.000613345	94.6656	0.000880187	0.0012846	128.94	0.000653572	0.00111595	84.12	6.17027e-05	0.000265708	121.2	0.000657329	0.000976575	130.56	0.000825804	0.00110557	126.099	0.000549797
55.26	3.87409e-06	0.000221642	96.7328	0.000335971	0.00121172	89.3152	0.00044982	0.000952061	91.2	0.000503086	0.000889846	100.8	0.000712015	0.00125169	104.22	0.000624454	0.00134022	91.26	0.000348221	0.0011123	90.12	0.000404475	0.00112632	52.71	1.92771e-05	0.000188495	115.034	0.00107234	0.00156382	88.2208	0.000194845	0.000613836	94.9088	0.000883299	0.00128705	129.18	0.000655636	0.00111829	84.18	6.17027e-05	0.000265708	121.5	0.000657862	0.000978942	130.62	0.000826849	0.00110698	126.342	0.000550324
55.26	3.87409e-06	0.000221642	96.976	0.000335971	0.00121578	89.376	0.000451879	0.000954008	91.504	0.000505658	0.000890332	100.8	0.000712015	0.00125169	104.4	0.000624977	0.00134212	91.56	0.000348221	0.0011123	90.18	0.000404475	0.00112679	52.71	1.92771e-05	0.000188495	115.216	0.00107447	0.00156515	88.4032	0.000195876	0.000614326	95.0912	0.000884336	0.00128803	129.3	0.00065718	0.00112157	84.24	6.17027e-05	0.000265708	121.62	0.000658901	0.000978462	130.8	0.000828425	0.0011084	126.525	0.000551377
55.38	3.87409e-06	0.000222329	96.976	0.000335971	0.00121578	89.3152	0.000452393	0.000954008	91.808	0.000506687	0.000890817	100.98	0.000713566	0.00125683	104.4	0.000624977	0.00134212	91.86	0.000349272	0.0011123	90.18	0.000404475	0.00112679	52.81	1.92771e-05	0.000191897	115.216	0.00107447	0.00156515	88.5856	0.000196392	0.000615798	95.2128	0.000885373	0.00128901	129.36	0.000658724	0.00112345	84.3	6.22135e-05	0.000265708	121.86	0.000660493	0.000980837	130.86	0.000829469	0.00110887	126.646	0.000551377
55.38	3.87409e-06	0.000222329	97.1584	0.000336691	0.00121781	89.3152	0.000453423	0.000954495	92.0512	0.000506687	0.000892276	101.16	0.000718718	0.00126011	104.46	0.000625496	0.00134496	91.86	0.000349272	0.0011123	90.18	0.000404475	0.00112679	52.89	2.0241e-05	0.000192577	115.338	0.0010766	0.00156581	88.6464	0.000197423	0.000618746	95.456	0.000887448	0.00128999	129.54	0.000659237	0.00112533	84.36	6.22135e-05	0.000265708	121.98	0.000660493	0.000981311	130.92	0.000829481	0.0011103	126.829	0.000552957
55.49	3.87409e-06	0.000223702	97.1584	0.000336691	0.00121781	89.376	0.000454452	0.000954982	92.3552	0.000509774	0.000893734	101.4	0.000720787	0.00126151	104.46	0.000627065	0.00134687	92.22	0.000349272	0.00111708	90.06	0.000404475	0.00112679	52.96	2.0241e-05	0.000193256	115.398	0.00107943	0.00156782	88.9504	0.0002	0.0006212	95.6384	0.000887448	0.00129146	129.72	0.00066027	0.00112673	84.36	6.22135e-05	0.000265708	122.16	0.000660493	0.000982249	130.92	0.000829997	0.00111125	127.011	0.00055401
55.49	3.87409e-06	0.000223702	97.2192	0.00033741	0.00122052	89.5584	0.000455481	0.000956442	92.4768	0.000510288	0.000896652	101.58	0.000722843	0.00126198	104.7	0.000627065	0.00134877	92.46	0.000349798	0.00111804	90.06	0.000404475	0.00112679	53.05	2.0241e-05	0.000193936	115.52	0.00108156	0.00156982	89.1328	0.000204124	0.000624638	95.8208	0.000891598	0.00129195	129.9	0.000662328	0.00112767	84.48	6.17027e-05	0.000265708	122.22	0.000662075	0.000982721	131.04	0.000830517	0.00111362	127.194	0.000555063
55.6	3.87409e-06	0.000224388	97.2192	0.00033741	0.00122052	89.8016	0.000455481	0.000956928	92.6592	0.000511831	0.000900056	101.76	0.000723874	0.00126291	104.7	0.000628112	0.00135162	92.76	0.000350843	0.0011228	90.18	0.000404475	0.00112584	53.13	2.0241e-05	0.000193935	115.702	0.00108298	0.00157048	89.1936	0.000204124	0.000626111	96.064	0.000893672	0.00129489	129.96	0.000663354	0.00112907	84.6	6.22135e-05	0.000266172	122.4	0.000664194	0.000984621	131.16	0.000832615	0.0011174	127.315	0.000555063
55.73	5.81114e-06	0.000227822	97.3408	0.00033741	0.00122323	90.0448	0.00045754	0.000958875	92.7808	0.00051286	0.000900056	101.76	0.000723874	0.00126291	104.94	0.000629154	0.00135542	92.94	0.000350843	0.00112376	90.12	0.000404475	0.00112584	53.22	2.0241e-05	0.000193933	115.946	0.00108794	0.00157448	89.3152	0.000210825	0.000627584	96.2464	0.000895747	0.00129636	130.14	0.000663872	0.00113095	84.66	6.22135e-05	0.000266174	122.64	0.000664728	0.000985095	131.16	0.000834175	0.00111882	127.498	0.000557169
55.73	5.81114e-06	0.000227822	97.3408	0.00033741	0.00122323	90.4704	0.000460628	0.000960822	92.9632	0.000514403	0.000900056	101.94	0.000724904	0.00126385	105	0.000629676	0.00135779	93.18	0.000352935	0.00112471	90.12	0.000404475	0.00112584	53.29	2.0241e-05	0.000193932	116.189	0.0010922	0.00157782	89.3152	0.000220103	0.000632007	96.3072	0.000895747	0.00129882	130.32	0.000665411	0.00113189	84.84	6.22135e-05	0.000266174	122.64	0.000665771	0.00098699	131.22	0.000834703	0.00111976	127.68	0.000558223
55.81	7.74818e-06	0.000230569	97.7664	0.00033741	0.00123136	90.7136	0.000462172	0.000962768	93.1456	0.000515432	0.000901028	102.18	0.000726447	0.00126666	105	0.000629676	0.00135779	93.18	0.000352935	0.00112471	90.06	0.00040447	0.00112679	53.37	2.0241e-05	0.000194612	116.189	0.0010922	0.00157782	89.2544	0.000228866	0.000635447	96.5504	0.00089834	0.0012998	130.62	0.000667469	0.0011361	84.9	6.17027e-05	0.000266174	122.88	0.000666819	0.000987939	131.34	0.000836272	0.00112167	127.862	0.00055927
55.81	7.74818e-06	0.000230569	97.7664	0.00033741	0.00123136	90.8352	0.000463716	0.000964715	93.2064	0.000516975	0.000902487	102.42	0.000727998	0.00126712	105.18	0.000631765	0.00136063	93.54	0.000353982	0.00112567	89.94	0.000404991	0.00112726	53.45	2.0241e-05	0.000195291	116.31	0.00109574	0.00158182	89.1328	0.000239691	0.000647242	96.672	0.000899378	0.00130127	130.68	0.000669525	0.00113704	84.9	6.16985e-05	0.000266174	123.06	0.000668945	0.000989832	131.52	0.0008368	0.00112214	128.045	0.000559801
55.93	7.74818e-06	0.000232629	98.0096	0.000338849	0.00123407	90.9568	0.000464745	0.000965202	93.328	0.000516975	0.000903459	102.6	0.000730055	0.001269	105.24	0.000631765	0.00136158	93.72	0.000353982	0.00112805	90	0.000404991	0.00112726	53.54	2.0241e-05	0.000196652	116.371	0.00109929	0.00158249	89.1936	0.000246907	0.000656087	96.8544	0.000901971	0.00130274	130.86	0.000671071	0.00113798	85.02	6.17027e-05	0.000267103	123.24	0.000671579	0.00099078	131.58	0.000837841	0.00112309	128.227	0.000560849
55.93	7.74818e-06	0.000232629	98.0096	0.000338849	0.00123407	91.0176	0.000467833	0.000967149	93.328	0.000518004	0.000903459	102.72	0.000731598	0.00127087	105.36	0.00063332	0.00136395	93.96	0.000355553	0.00112948	90.18	0.000404991	0.00112726	53.62	2.0241e-05	0.000197331	116.554	0.00110142	0.00158382	89.1936	0.000252577	0.000660018	96.976	0.00090249	0.00130617	130.92	0.000671584	0.00113939	85.08	6.17027e-05	0.000267103	123.3	0.000672108	0.000992199	131.64	0.000838369	0.00112687	128.227	0.000560855
56.04	9.68523e-06	0.000234689	98.1312	0.000339568	0.0012361	91.2608	0.000469892	0.00097007	93.5104	0.000519547	0.000904432	102.9	0.000732625	0.00127274	105.42	0.00063332	0.00136585	94.26	0.000356076	0.00113139	90.54	0.000404991	0.00112726	53.71	2.0241e-05	0.00019733	116.675	0.00110355	0.00158716	89.3152	0.000254639	0.000661982	97.2192	0.000904564	0.00130862	131.22	0.000672609	0.00114266	85.14	6.17027e-05	0.000268033	123.48	0.000672642	0.000991726	131.82	0.000839425	0.00112924	128.47	0.000562429
56.04	9.68523e-06	0.000234689	98.1312	0.000339568	0.0012361	91.504	0.000471951	0.000972017	93.6928	0.000520062	0.000906863	102.9	0.000732625	0.00127274	105.6	0.000634367	0.00136822	94.44	0.000356076	0.00113187	90.54	0.000404991	0.00112726	53.71	2.0241e-05	0.00019733	117.04	0.00110993	0.00159049	89.4368	0.000258763	0.000663947	97.3408	0.000905602	0.00131254	131.88	0.000676724	0.00114923	85.2	6.22135e-05	0.000268497	123.6	0.000674213	0.000992673	131.82	0.000841526	0.00113209	128.592	0.000563483
[truncated: 1,976 more rows]
[truncated: 16 more columns]
